# Supplementary material for: The Genome of the Human Pathogen Candida albicans Is Shaped by Mutation and Cryptic Sexual Recombination
Source: mBio. 2018 Sep 18;9(5):e01205-18. doi: 10.1128/mBio.01205-18 (PMC6143739; doi:10.1128/mBio.01205-18)
Supplement: TABLE S2 [file mbo004184065st2.xlsx]

## Sheet: Nuclear_SNPs
Strain	Chrom	Position	Ref	Alt	Allele Frequency
12C	1	15109	C	T	0.5
12C	1	116859	G	A	0.5
12C	1	139699	G	A	0.5
12C	1	190425	A	G	0.5
12C	1	234154	A	G	0.5
12C	1	301955	A	G	0.5
12C	1	336223	A	G	1
12C	1	336348	T	C	1
12C	1	337595	G	T	1
12C	1	515207	C	T	0.5
12C	1	529168	C	T	0.5
12C	1	541900	G	T	0.5
12C	1	557223	G	A	0.5
12C	1	616398	G	A	0.5
12C	1	627123	C	T	0.5
12C	1	677205	T	A	0.5
12C	1	730878	T	C	0.5
12C	1	765377	G	A	0.5
12C	1	780118	G	T	1
12C	1	780581	A	C	0.5
12C	1	797155	C	T	1
12C	1	797388	A	G	0.5
12C	1	839067	A	C	0.5
12C	1	839069	G	A	0.5
12C	1	907616	C	T	0.5
12C	1	1015274	T	A	0.5
12C	1	1025761	G	A	0.5
12C	1	1032269	G	A	0.5
12C	1	1052924	C	G	0.5
12C	1	1088411	G	T	0.5
12C	1	1230469	A	G	1
12C	1	1264625	C	T	0.5
12C	1	1302043	A	C	0.5
12C	1	1302991	A	T	0.5
12C	1	1319048	G	A	0.5
12C	1	1329777	T	C	0.5
12C	1	1352781	T	C	0.5
12C	1	1352783	G	A	0.5
12C	1	1352897	A	C	1
12C	1	1370551	A	C	0.5
12C	1	1455740	A	G	0.5
12C	1	1498978	C	T	0.5
12C	1	1598359	A	T	0.5
12C	1	1598364	C	T	0.5
12C	1	1621042	C	T	0.5
12C	1	1647676	G	A	0.5
12C	1	1670065	C	T	1
12C	1	1686561	C	G	0.5
12C	1	1686576	A	C	0.5
12C	1	1686581	G	A	0.5
12C	1	1725117	G	A	0.5
12C	1	1725118	G	A	0.5
12C	1	1776763	C	T	0.5
12C	1	1972429	C	A	0.5
12C	1	2122864	G	A	0.5
12C	1	2173184	C	T	0.5
12C	1	2174369	C	T	0.5
12C	1	2175597	A	C	0.5
12C	1	2282617	C	T	0.5
12C	1	2334370	A	G	0.5
12C	1	2334963	C	T	0.5
12C	1	2342390	G	A	1
12C	1	2457082	C	T	0.5
12C	1	2475411	T	C	0.5
12C	1	2485463	A	G	0.5
12C	1	2670290	G	A	0.5
12C	1	2681961	G	A	0.5
12C	1	2682948	A	T	1
12C	1	2682949	T	C	1
12C	1	2682963	A	T	0.5
12C	1	2709854	A	C	0.5
12C	1	2731988	G	A	0.5
12C	1	2758993	G	A	0.5
12C	1	2774602	A	T	0.5
12C	1	2783785	A	G	0.5
12C	1	2792773	A	C	1
12C	1	2820376	G	A	0.5
12C	1	2972641	G	A	0.5
12C	1	2986597	C	T	0.5
12C	1	2990837	G	A	0.5
12C	1	2996596	G	A	0.5
12C	1	3060954	A	T	0.5
12C	1	3095644	A	G	0.5
12C	1	3133832	G	A	1
12C	1	3133835	C	T	1
12C	1	3134021	T	A	1
12C	1	3134027	G	A	1
12C	1	3174526	G	A	0.5
12C	1	3183973	T	G	1
12C	2	2666	T	C	1
12C	2	3115	A	G	1
12C	2	3136	C	A	1
12C	2	17014	C	T	0.5
12C	2	58954	C	T	0.5
12C	2	84187	T	G	0.5
12C	2	140885	G	A	0.5
12C	2	153315	T	C	0.5
12C	2	191893	G	A	0.5
12C	2	198426	G	A	0.5
12C	2	207826	C	T	0.5
12C	2	212435	C	G	0.5
12C	2	212453	C	A	0.5
12C	2	221883	T	A	0.5
12C	2	251563	A	C	0.5
12C	2	282844	C	T	0.5
12C	2	343807	T	C	0.5
12C	2	347580	A	T	0.5
12C	2	354866	C	A	1
12C	2	359612	C	T	0.5
12C	2	359615	C	G	0.5
12C	2	418779	C	A	1
12C	2	429920	C	G	0.5
12C	2	437795	T	A	0.5
12C	2	437797	C	A	0.5
12C	2	443231	C	T	1
12C	2	443232	A	C	1
12C	2	443235	A	G	1
12C	2	447301	G	C	0.5
12C	2	468421	G	A	1
12C	2	468436	A	G	1
12C	2	479905	G	A	0.5
12C	2	485733	T	C	0.5
12C	2	491969	C	G	0.5
12C	2	491974	T	A	0.5
12C	2	536687	A	G	0.5
12C	2	539857	A	T	0.5
12C	2	679458	A	T	0.5
12C	2	787389	T	C	0.5
12C	2	787725	G	A	0.5
12C	2	821002	G	A	0.5
12C	2	894797	C	T	0.5
12C	2	967282	A	C	0.5
12C	2	1012188	A	G	0.5
12C	2	1045015	C	T	0.5
12C	2	1080448	C	T	0.5
12C	2	1284511	G	T	0.5
12C	2	1284647	T	C	0.5
12C	2	1338219	G	A	0.5
12C	2	1346768	T	C	0.5
12C	2	1356011	A	T	0.5
12C	2	1364484	A	T	0.5
12C	2	1372441	C	T	0.5
12C	2	1413963	C	A	0.5
12C	2	1463051	C	T	1
12C	2	1463057	T	G	1
12C	2	1537923	G	A	0.5
12C	2	1560196	G	A	0.5
12C	2	1596112	C	T	0.5
12C	2	1634999	G	A	0.5
12C	2	1651468	C	T	0.5
12C	2	1655123	C	G	0.5
12C	2	1671309	T	G	0.5
12C	2	1678413	C	T	0.5
12C	2	1754451	C	T	0.5
12C	2	1788080	G	A	0.5
12C	2	1796595	C	T	0.5
12C	2	1802873	C	T	0.5
12C	2	1868582	A	G	0.5
12C	2	1887312	C	G	1
12C	2	1887313	A	T	1
12C	2	1937352	G	A	0.5
12C	2	2004708	C	T	0.5
12C	2	2006101	G	A	0.5
12C	2	2034802	A	T	0.5
12C	2	2034804	A	T	0.5
12C	2	2045142	C	T	0.5
12C	2	2054195	G	T	0.5
12C	2	2069869	T	A	0.5
12C	2	2076593	A	G	1
12C	2	2091853	A	G	0.5
12C	2	2141020	A	G	1
12C	2	2144498	C	G	0.5
12C	2	2153002	T	G	0.5
12C	2	2167781	A	C	0.5
12C	2	2192899	G	A	0.5
12C	2	2193345	G	C	0.5
12C	2	2193346	T	A	0.5
12C	2	2193347	A	G	1
12C	2	2197059	T	A	0.5
12C	2	2197060	G	C	0.5
12C	2	2229576	C	A	1
12C	3	498	C	T	1
12C	3	1534	C	A	1
12C	3	12275	T	C	1
12C	3	42006	G	C	0.5
12C	3	56658	A	G	0.5
12C	3	132876	A	T	0.5
12C	3	132877	A	T	0.5
12C	3	161783	A	T	1
12C	3	161784	A	T	1
12C	3	208914	A	G	1
12C	3	229665	G	A	0.5
12C	3	249960	A	T	1
12C	3	312135	T	G	0.5
12C	3	312137	T	A	0.5
12C	3	349232	G	A	1
12C	3	364084	A	C	0.5
12C	3	367353	C	A	1
12C	3	380235	T	G	0.5
12C	3	413068	T	C	1
12C	3	478224	C	T	1
12C	3	478226	T	A	1
12C	3	500716	G	A	1
12C	3	526913	G	A	1
12C	3	549263	C	T	1
12C	3	551057	A	G	1
12C	3	553555	T	C	0.5
12C	3	569457	G	A	1
12C	3	575988	C	T	0.5
12C	3	576062	C	T	0.5
12C	3	595767	G	T	1
12C	3	603111	T	C	0.5
12C	3	740070	C	T	1
12C	3	749564	G	A	1
12C	3	853807	G	A	1
12C	3	853824	G	A	0.5
12C	3	870527	G	A	0.5
12C	3	871816	G	C	0.5
12C	3	877443	G	T	0.5
12C	3	884112	T	A	1
12C	3	889039	A	C	1
12C	3	889042	G	A	1
12C	3	889049	A	G	1
12C	3	890269	G	A	1
12C	3	890340	A	G	1
12C	3	973332	C	A	1
12C	3	1057944	C	T	1
12C	3	1059900	A	G	0.5
12C	3	1151657	C	T	1
12C	3	1156697	G	A	1
12C	3	1169504	A	G	0.5
12C	3	1219838	A	T	1
12C	3	1232669	G	A	1
12C	3	1232688	A	T	0.5
12C	3	1232694	T	C	1
12C	3	1238759	C	T	1
12C	3	1402093	G	A	1
12C	3	1449395	A	G	1
12C	3	1568271	A	T	0.5
12C	3	1571482	G	A	1
12C	3	1789871	C	T	1
12C	4	12960	C	T	0.5
12C	4	15745	C	T	0.5
12C	4	20605	T	C	1
12C	4	81673	A	C	0.5
12C	4	128440	G	A	0.5
12C	4	152073	A	T	0.5
12C	4	158766	G	C	0.5
12C	4	175719	G	A	0.5
12C	4	177368	C	T	0.5
12C	4	188129	T	C	0.5
12C	4	214170	A	T	0.5
12C	4	421197	G	A	1
12C	4	511029	C	T	1
12C	4	518535	G	C	0.5
12C	4	572185	A	T	0.5
12C	4	624474	C	T	0.5
12C	4	702250	C	T	0.5
12C	4	726825	C	G	1
12C	4	734524	A	C	0.5
12C	4	763996	C	T	0.5
12C	4	782748	C	T	0.5
12C	4	787175	A	T	1
12C	4	787176	G	A	1
12C	4	828854	G	A	0.5
12C	4	839457	G	A	0.5
12C	4	848018	A	T	1
12C	4	849217	C	A	0.5
12C	4	884513	C	T	0.5
12C	4	976090	C	T	0.5
12C	4	1035680	G	T	1
12C	4	1035681	G	A	0.5
12C	4	1036047	T	C	0.5
12C	4	1054679	G	T	0.5
12C	4	1061835	C	G	0.5
12C	4	1176534	C	T	0.5
12C	4	1199899	C	A	0.5
12C	4	1244381	T	G	0.5
12C	4	1280599	T	C	0.5
12C	4	1293971	C	T	0.5
12C	4	1318573	A	G	0.5
12C	4	1337037	G	A	0.5
12C	4	1341988	G	A	0.5
12C	4	1352443	G	A	0.5
12C	4	1360319	C	A	0.5
12C	4	1438967	A	T	0.5
12C	4	1438976	C	T	0.5
12C	4	1443124	A	G	0.5
12C	4	1505627	G	A	0.5
12C	4	1522818	C	A	0.5
12C	4	1600053	C	T	1
12C	4	1600677	A	G	0.5
12C	5	1274	G	C	0.5
12C	5	56925	A	C	0.5
12C	5	63436	G	A	0.5
12C	5	74444	G	A	0.5
12C	5	81978	A	G	1
12C	5	108641	G	A	0.5
12C	5	157016	C	G	0.5
12C	5	161642	C	T	1
12C	5	161646	T	C	1
12C	5	172293	A	G	0.5
12C	5	330329	G	A	0.5
12C	5	406326	G	A	0.5
12C	5	417966	A	G	0.5
12C	5	430482	C	G	0.5
12C	5	452849	C	T	0.5
12C	5	544390	G	T	1
12C	5	555959	C	T	0.5
12C	5	686246	G	A	0.5
12C	5	784901	A	G	0.5
12C	5	859303	C	T	0.5
12C	5	1001162	C	T	0.5
12C	5	1056881	G	A	0.5
12C	5	1114888	G	A	0.5
12C	5	1118505	A	G	0.5
12C	5	1130484	C	G	0.5
12C	5	1171457	A	T	1
12C	6	85971	A	G	0.5
12C	6	164954	T	C	0.5
12C	6	368482	C	T	1
12C	6	394344	C	T	1
12C	6	396385	A	C	0.5
12C	6	424354	C	T	1
12C	6	470942	C	A	1
12C	6	470945	A	T	1
12C	6	610381	T	A	0.5
12C	6	611088	C	T	0.5
12C	6	647001	A	G	0.5
12C	6	658521	T	A	1
12C	6	697732	C	T	1
12C	6	713689	T	A	0.5
12C	6	716014	T	C	0.5
12C	6	753554	A	T	0.5
12C	6	791796	A	T	1
12C	6	792002	C	A	0.5
12C	6	792017	A	G	0.5
12C	6	793394	C	T	1
12C	6	793397	T	C	1
12C	6	797918	G	T	1
12C	6	824813	T	A	0.5
12C	6	824822	A	G	0.5
12C	6	852671	G	A	0.5
12C	6	870461	G	C	0.5
12C	6	901128	A	G	1
12C	6	921405	A	G	0.5
12C	6	936502	C	T	0.5
12C	6	962354	A	G	1
12C	6	973802	T	C	1
12C	6	1017033	C	T	0.5
12C	6	1032478	A	G	0.5
12C	7	32047	T	C	0.5
12C	7	59121	C	T	0.5
12C	7	112932	C	A	1
12C	7	237338	G	A	0.5
12C	7	265073	C	A	0.5
12C	7	266517	C	T	1
12C	7	278858	G	T	0.5
12C	7	292972	G	A	0.5
12C	7	428089	C	T	0.5
12C	7	496540	T	C	0.5
12C	7	496549	C	A	0.5
12C	7	511049	T	G	0.5
12C	7	574326	C	T	1
12C	7	580785	G	A	0.5
12C	7	580795	C	T	0.5
12C	7	617500	G	T	0.5
12C	7	760278	C	T	1
12C	7	829115	G	T	0.5
12C	8	2196	A	C	0.5
12C	8	19601	C	T	0.5
12C	8	36776	G	A	0.5
12C	8	137054	G	A	1
12C	8	153997	G	A	0.5
12C	8	172504	C	T	0.5
12C	8	202348	C	T	0.5
12C	8	203864	A	C	0.5
12C	8	300584	G	T	0.5
12C	8	309505	T	A	0.5
12C	8	316952	A	C	1
12C	8	316959	T	A	1
12C	8	353170	A	C	1
12C	8	358669	G	C	1
12C	8	395667	G	A	0.5
12C	8	395905	C	T	0.5
12C	8	442897	C	T	0.5
12C	8	477704	A	C	0.5
12C	8	477707	T	C	0.5
12C	8	478816	G	A	1
12C	8	495203	A	G	1
12C	8	501021	C	A	0.5
12C	8	501236	T	A	0.5
12C	8	504503	A	C	0.5
12C	8	515210	A	T	0.5
12C	8	534428	G	A	0.5
12C	8	591448	G	A	0.5
12C	8	602502	A	T	0.5
12C	8	602745	T	A	1
12C	8	603402	G	A	1
12C	8	603801	T	C	1
12C	8	605805	A	G	0.5
12C	8	606056	C	A	1
12C	8	606467	C	A	0.5
12C	8	606473	A	T	0.5
12C	8	606577	G	C	1
12C	8	615975	A	G	0.5
12C	8	620689	G	C	1
12C	8	625140	C	T	1
12C	8	625143	T	A	1
12C	8	625687	T	A	1
12C	8	625688	G	T	1
12C	8	631237	G	T	1
12C	8	641694	A	G	1
12C	8	641699	C	T	1
12C	8	641734	T	C	1
12C	8	641736	T	C	1
12C	8	672772	C	T	1
12C	8	673497	A	G	1
12C	8	674576	A	G	0.5
12C	8	674577	C	T	1
12C	8	675127	C	A	1
12C	8	675378	T	C	1
12C	8	686118	A	G	0.5
12C	8	686121	G	A	0.5
12C	8	692546	T	A	0.5
12C	8	708001	A	G	1
12C	8	723263	T	G	1
12C	8	724075	T	G	1
12C	8	724833	A	G	0.5
12C	8	725038	A	G	0.5
12C	8	725144	G	C	1
12C	8	730261	A	T	1
12C	8	748384	A	G	1
12C	8	748388	A	T	1
12C	8	758083	C	T	0.5
12C	8	769499	G	A	0.5
12C	8	779638	C	T	0.5
12C	8	801785	T	G	1
12C	8	829426	C	T	0.5
12C	8	850145	C	T	0.5
12C	8	857158	T	A	0.5
12C	8	893018	G	A	1
12C	8	894814	G	A	0.5
12C	8	899834	A	T	0.5
12C	8	1018386	C	T	0.5
12C	8	1020862	A	C	1
12C	8	1051030	C	T	0.5
12C	8	1051031	T	C	0.5
12C	8	1071466	G	C	1
12C	8	1072420	A	G	0.5
12C	8	1085308	G	A	1
12C	8	1086453	G	A	1
12C	8	1086777	C	T	1
12C	8	1092970	G	A	1
12C	8	1106748	G	A	1
12C	8	1106753	A	G	0.5
12C	8	1106755	G	A	0.5
12C	8	1106756	A	G	0.5
12C	8	1114404	T	A	0.5
12C	8	1122037	T	C	1
12C	8	1122038	T	C	1
12C	8	1179069	T	G	0.5
12C	8	1191026	G	A	1
12C	8	1216971	G	T	0.5
12C	8	1324822	G	T	0.5
12C	8	1339104	C	T	0.5
12C	8	1401672	G	C	0.5
12C	8	1406494	T	C	0.5
12C	8	1414396	T	G	0.5
12C	8	1458052	T	C	0.5
12C	8	1527016	G	A	0.5
12C	8	1567955	G	A	0.5
12C	8	1624362	C	A	1
12C	8	1672313	C	T	0.5
12C	8	1678113	C	T	1
12C	8	1679339	G	T	1
12C	8	1718749	C	A	0.5
12C	8	1747612	G	T	0.5
12C	8	1764357	G	A	0.5
12C	8	1775043	G	A	0.5
12C	8	1864422	C	A	0.5
12C	8	1891260	G	T	1
12C	8	1935089	A	C	1
12C	8	1970963	T	C	1
12C	8	2069990	G	A	1
12C	8	2131633	T	G	1
12C	8	2205553	A	G	1
19F	1	362	C	A	1
19F	1	5243	A	T	1
19F	1	5244	T	G	0.5
19F	1	5245	C	T	1
19F	1	12492	G	A	0.5
19F	1	44953	A	T	1
19F	1	205708	G	A	0.5
19F	1	227274	G	A	0.5
19F	1	239972	C	T	0.5
19F	1	318376	A	G	0.5
19F	1	321111	C	T	0.5
19F	1	337545	T	C	1
19F	1	351559	G	A	0.5
19F	1	354187	G	A	0.5
19F	1	394851	C	T	0.5
19F	1	522207	G	A	0.5
19F	1	555151	G	A	0.5
19F	1	850507	C	T	0.5
19F	1	857191	G	A	0.5
19F	1	897018	G	A	0.5
19F	1	932881	T	C	0.5
19F	1	961538	G	A	0.5
19F	1	1019512	G	T	0.5
19F	1	1023247	T	A	0.5
19F	1	1032087	A	T	0.5
19F	1	1043730	C	A	0.5
19F	1	1084323	A	G	0.5
19F	1	1193301	T	C	0.5
19F	1	1216042	C	T	0.5
19F	1	1257709	A	G	0.5
19F	1	1274858	T	A	1
19F	1	1291774	A	T	1
19F	1	1309808	C	T	0.5
19F	1	1337457	T	A	0.5
19F	1	1354295	C	T	0.5
19F	1	1354296	C	T	0.5
19F	1	1401835	G	A	0.5
19F	1	1408950	G	C	0.5
19F	1	1412216	A	G	0.5
19F	1	1457901	C	T	0.5
19F	1	1472259	G	A	0.5
19F	1	1689350	T	G	0.5
19F	1	1757794	T	G	0.5
19F	1	1872653	C	T	0.5
19F	1	1903214	A	G	0.5
19F	1	1933114	C	T	0.5
19F	1	1953139	T	C	0.5
19F	1	1980027	T	A	0.5
19F	1	2110433	G	A	0.5
19F	1	2113111	G	T	0.5
19F	1	2136261	C	T	0.5
19F	1	2166155	G	A	0.5
19F	1	2334486	C	T	0.5
19F	1	2353939	T	G	0.5
19F	1	2368390	A	T	0.5
19F	1	2424862	G	A	0.5
19F	1	2568162	T	C	0.5
19F	1	2617865	G	A	0.5
19F	1	2622288	G	A	0.5
19F	1	2628889	T	A	0.5
19F	1	2717208	A	G	0.5
19F	1	2781563	T	A	0.5
19F	1	2796038	C	G	0.5
19F	1	2848181	C	A	0.5
19F	1	2891049	C	T	0.5
19F	1	2904667	A	G	0.5
19F	1	2904670	T	G	0.5
19F	1	2906323	T	A	1
19F	1	2974875	C	T	0.5
19F	1	2974876	A	C	0.5
19F	1	2975764	A	T	0.5
19F	1	2987491	A	T	0.5
19F	1	2992939	G	A	0.5
19F	1	2999643	A	T	0.5
19F	1	2999645	C	T	0.5
19F	1	3008772	C	T	0.5
19F	1	3017256	G	A	0.5
19F	1	3017260	G	A	0.5
19F	1	3023825	C	T	1
19F	1	3044039	A	G	1
19F	1	3050694	A	T	1
19F	1	3050746	G	A	1
19F	1	3055467	T	A	0.5
19F	1	3055468	G	T	0.5
19F	1	3055833	T	G	0.5
19F	1	3055835	T	C	0.5
19F	1	3062333	C	T	0.5
19F	1	3065735	G	T	1
19F	2	60	C	T	1
19F	2	63	A	T	1
19F	2	29154	C	T	0.5
19F	2	107471	A	G	0.5
19F	2	138240	G	T	0.5
19F	2	167599	G	A	0.5
19F	2	301026	C	T	0.5
19F	2	330749	A	T	0.5
19F	2	391853	A	T	0.5
19F	2	426720	A	G	0.5
19F	2	472927	G	C	0.5
19F	2	473948	C	T	0.5
19F	2	498384	G	A	0.5
19F	2	511293	T	C	0.5
19F	2	539885	G	T	0.5
19F	2	556276	G	A	0.5
19F	2	650697	G	A	0.5
19F	2	864630	T	C	0.5
19F	2	873890	C	T	0.5
19F	2	1019934	G	A	0.5
19F	2	1294627	C	T	0.5
19F	2	1349083	G	A	1
19F	2	1349143	G	A	1
19F	2	1356733	G	A	0.5
19F	2	1502753	G	A	0.5
19F	2	1557740	C	T	0.5
19F	2	1648412	C	T	0.5
19F	2	1774146	A	G	0.5
19F	2	1812420	G	A	0.5
19F	2	1826845	A	T	1
19F	2	1829917	T	C	0.5
19F	2	1858831	C	A	1
19F	2	1858832	A	G	1
19F	2	1888051	A	T	0.5
19F	2	1894178	T	G	0.5
19F	2	1901722	C	A	0.5
19F	2	1957414	G	A	0.5
19F	2	2009605	A	G	0.5
19F	2	2012150	A	T	1
19F	2	2051875	A	T	0.5
19F	2	2065300	G	A	0.5
19F	2	2069589	G	T	0.5
19F	2	2081967	T	C	1
19F	2	2081969	G	A	1
19F	2	2081970	A	C	1
19F	2	2086515	A	T	0.5
19F	2	2144469	A	G	1
19F	2	2149577	T	G	0.5
19F	2	2150031	G	T	0.5
19F	2	2155185	A	C	0.5
19F	3	83064	T	C	0.5
19F	3	149640	T	A	0.5
19F	3	156078	C	T	0.5
19F	3	293788	T	A	0.5
19F	3	349481	C	T	0.5
19F	3	462623	A	G	0.5
19F	3	480078	T	C	0.5
19F	3	522642	C	G	0.5
19F	3	522649	G	T	0.5
19F	3	644861	A	G	0.5
19F	3	826816	C	T	0.5
19F	3	905911	G	T	0.5
19F	3	927182	C	T	0.5
19F	3	1074479	C	G	0.5
19F	3	1110353	A	T	1
19F	3	1110359	T	C	1
19F	3	1110362	T	G	1
19F	3	1110363	T	G	1
19F	3	1150862	G	A	0.5
19F	3	1155123	C	T	0.5
19F	3	1224636	C	T	0.5
19F	3	1416269	G	A	0.5
19F	3	1435674	C	T	0.5
19F	3	1653851	C	T	0.5
19F	3	1753836	T	C	0.5
19F	3	1760991	T	C	0.5
19F	3	1789969	T	G	0.5
19F	3	1797489	G	A	1
19F	3	1797490	A	T	1
19F	4	147245	A	G	1
19F	4	180376	G	A	0.5
19F	4	180378	T	A	0.5
19F	4	238519	G	A	0.5
19F	4	264179	T	A	0.5
19F	4	370164	A	G	1
19F	4	385294	G	A	0.5
19F	4	440242	G	T	1
19F	4	471354	A	T	1
19F	4	474922	A	T	0.5
19F	4	484549	G	A	0.5
19F	4	511293	G	A	1
19F	4	533206	C	G	1
19F	4	546468	A	C	1
19F	4	553728	C	T	1
19F	4	553730	G	A	1
19F	4	566714	G	A	0.5
19F	4	571510	C	T	0.5
19F	4	577955	A	G	1
19F	4	577956	C	A	1
19F	4	577974	A	C	1
19F	4	584391	T	C	0.5
19F	4	651726	C	T	0.5
19F	4	789585	C	T	0.5
19F	4	815877	T	G	0.5
19F	4	826814	C	A	1
19F	4	882670	C	A	1
19F	4	882671	C	A	1
19F	4	887793	A	T	1
19F	4	971283	A	G	0.5
19F	4	979332	G	A	0.5
19F	4	1167727	G	A	0.5
19F	4	1186287	C	A	0.5
19F	4	1240209	A	G	0.5
19F	4	1381109	C	A	0.5
19F	4	1400786	C	T	0.5
19F	4	1414355	A	G	0.5
19F	4	1414372	A	G	0.5
19F	4	1428993	A	G	0.5
19F	4	1428996	T	C	0.5
19F	4	1434124	T	A	0.5
19F	4	1452185	G	A	0.5
19F	4	1547420	G	A	0.5
19F	4	1590421	G	C	0.5
19F	4	1601348	T	C	1
19F	4	1601391	G	C	0.5
19F	5	86920	G	T	0.5
19F	5	95303	A	G	1
19F	5	116136	A	T	0.5
19F	5	125505	G	A	0.5
19F	5	148033	A	G	0.5
19F	5	156757	C	A	1
19F	5	170323	C	G	1
19F	5	195354	A	C	0.5
19F	5	277745	T	C	1
19F	5	286660	C	T	0.5
19F	5	286661	T	G	0.5
19F	5	347310	A	C	0.5
19F	5	347311	A	G	0.5
19F	5	369317	A	C	1
19F	5	370438	G	T	1
19F	5	388172	A	G	1
19F	5	393785	C	A	1
19F	5	393786	A	G	1
19F	5	424671	A	C	1
19F	5	427014	C	T	1
19F	5	437735	T	G	1
19F	5	450478	C	T	1
19F	5	452102	A	G	1
19F	5	452103	A	G	1
19F	5	506502	G	A	1
19F	5	507897	A	C	0.5
19F	5	515479	G	A	1
19F	5	524949	C	T	1
19F	5	535149	A	G	1
19F	5	535151	T	C	1
19F	5	535163	G	A	1
19F	5	535266	T	C	1
19F	5	535300	T	C	1
19F	5	535303	T	A	1
19F	5	546944	A	G	1
19F	5	580642	A	T	1
19F	5	596333	C	A	0.5
19F	5	596337	G	A	0.5
19F	5	604971	A	C	0.5
19F	5	632814	T	C	1
19F	5	646843	G	A	0.5
19F	5	676703	G	T	1
19F	5	693165	C	T	0.5
19F	5	694564	A	T	0.5
19F	5	730398	T	A	1
19F	5	742786	A	T	1
19F	5	748341	T	C	1
19F	5	749099	C	T	0.5
19F	5	864472	G	A	0.5
19F	5	869539	G	A	0.5
19F	5	869540	C	G	0.5
19F	5	870520	A	C	0.5
19F	5	874326	C	A	1
19F	5	876242	T	C	0.5
19F	5	923136	G	A	1
19F	5	923138	T	G	0.5
19F	5	947260	T	A	1
19F	5	956085	G	T	1
19F	5	956091	A	C	1
19F	5	956094	T	G	1
19F	5	956100	C	T	1
19F	5	974594	G	C	1
19F	5	974596	A	C	1
19F	5	1005957	T	G	0.5
19F	5	1005958	G	C	0.5
19F	5	1005959	T	C	1
19F	5	1048351	A	C	0.5
19F	5	1058262	T	G	0.5
19F	5	1058263	T	A	0.5
19F	5	1060947	G	A	1
19F	5	1066198	C	T	1
19F	5	1081809	A	T	1
19F	5	1106920	A	T	0.5
19F	5	1175907	G	T	1
19F	5	1186042	A	T	1
19F	5	1186043	G	A	1
19F	5	1189168	A	T	1
19F	5	1189224	C	T	1
19F	5	1189353	T	A	0.5
19F	6	6195	G	A	0.5
19F	6	30309	C	A	0.5
19F	6	32458	C	A	0.5
19F	6	64278	A	G	1
19F	6	90933	G	A	0.5
19F	6	178821	C	T	0.5
19F	6	212302	A	G	1
19F	6	213346	C	T	1
19F	6	213347	C	T	1
19F	6	223228	T	A	1
19F	6	261024	G	T	0.5
19F	6	266084	T	G	1
19F	6	270475	A	G	1
19F	6	270479	C	T	1
19F	6	270510	T	C	1
19F	6	271921	A	T	0.5
19F	6	290798	T	C	1
19F	6	290812	C	T	1
19F	6	290831	C	T	1
19F	6	326800	A	C	0.5
19F	6	326952	G	A	0.5
19F	6	537978	A	G	1
19F	6	560578	G	A	0.5
19F	6	571508	A	C	1
19F	6	614124	G	C	0.5
19F	6	648267	C	T	0.5
19F	6	687887	A	G	0.5
19F	6	687888	T	A	1
19F	6	690492	G	A	0.5
19F	6	710026	C	A	0.5
19F	6	710027	C	A	0.5
19F	6	744154	A	C	1
19F	6	744299	G	A	0.5
19F	6	815005	G	C	1
19F	6	815007	T	A	1
19F	6	815008	G	T	1
19F	6	815009	A	T	1
19F	6	815010	A	C	1
19F	6	822071	T	G	0.5
19F	6	849988	G	A	0.5
19F	6	869666	C	T	1
19F	6	875013	C	T	0.5
19F	6	894407	A	C	1
19F	6	898573	A	G	0.5
19F	6	913265	C	A	1
19F	6	968926	A	T	1
19F	6	972704	C	T	0.5
19F	7	12346	G	A	1
19F	7	12349	G	A	0.5
19F	7	38281	C	T	0.5
19F	7	91640	G	A	0.5
19F	7	158398	G	T	0.5
19F	7	168992	C	A	0.5
19F	7	228318	C	T	0.5
19F	7	228339	G	A	0.5
19F	7	243516	C	T	0.5
19F	7	418424	G	A	0.5
19F	7	448977	T	C	0.5
19F	7	553898	C	T	0.5
19F	7	578424	T	A	0.5
19F	7	676413	C	A	0.5
19F	7	691460	A	T	0.5
19F	7	760826	C	T	0.5
19F	7	765204	C	T	0.5
19F	7	765207	A	G	0.5
19F	7	837834	G	A	0.5
19F	7	838918	A	G	0.5
19F	7	890972	G	A	0.5
19F	7	944076	T	C	0.5
19F	7	944560	C	A	0.5
19F	7	944836	A	C	0.5
19F	7	945910	G	C	0.5
19F	8	831	C	G	0.5
19F	8	10457	A	G	1
19F	8	10525	T	C	1
19F	8	34536	T	C	1
19F	8	34540	G	T	1
19F	8	80686	A	T	1
19F	8	80694	T	C	1
19F	8	112242	C	T	0.5
19F	8	143033	T	A	1
19F	8	143034	T	G	1
19F	8	227572	G	T	0.5
19F	8	313431	G	T	0.5
19F	8	313432	T	A	0.5
19F	8	321260	A	G	1
19F	8	376640	T	G	0.5
19F	8	500659	C	A	0.5
19F	8	526922	G	C	1
19F	8	535245	T	A	1
19F	8	535246	A	T	1
19F	8	560166	T	C	1
19F	8	569369	C	A	0.5
19F	8	571268	G	A	0.5
19F	8	609007	A	T	0.5
19F	8	615347	A	G	0.5
19F	8	651720	A	C	1
19F	8	666376	A	C	0.5
19F	8	760380	C	T	0.5
19F	8	810329	G	T	0.5
19F	8	836122	G	A	0.5
19F	8	866324	G	A	0.5
19F	8	866327	T	C	0.5
19F	8	883916	A	C	0.5
19F	8	988464	G	T	0.5
19F	8	1133482	G	A	0.5
19F	8	1151039	G	A	0.5
19F	8	1204119	T	C	0.5
19F	8	1295103	A	C	0.5
19F	8	1394142	C	T	0.5
19F	8	1398847	C	T	0.5
19F	8	1401509	T	A	0.5
19F	8	1401510	C	T	0.5
19F	8	1424304	G	A	0.5
19F	8	1428178	A	C	1
19F	8	1430021	G	A	0.5
19F	8	1431290	T	A	0.5
19F	8	1435017	G	A	0.5
19F	8	1493325	C	G	1
19F	8	1529098	T	C	0.5
19F	8	1710704	C	T	0.5
19F	8	1741015	G	C	0.5
19F	8	1789788	C	A	0.5
19F	8	1878919	G	T	0.5
19F	8	1992342	T	G	0.5
19F	8	2015111	C	T	1
19F	8	2170238	A	G	1
GC75	1	3638	A	C	1
GC75	1	3639	A	T	1
GC75	1	4486	C	A	0.5
GC75	1	5406	C	T	1
GC75	1	5408	T	A	1
GC75	1	5833	C	A	0.5
GC75	1	7495	T	C	0.5
GC75	1	120839	G	T	0.5
GC75	1	135629	C	T	0.5
GC75	1	141370	A	T	1
GC75	1	143150	T	C	0.5
GC75	1	145839	C	T	0.5
GC75	1	145847	C	T	0.5
GC75	1	146467	T	A	0.5
GC75	1	170377	T	C	0.5
GC75	1	172686	G	A	0.5
GC75	1	229968	G	A	0.5
GC75	1	251947	G	A	0.5
GC75	1	305183	T	A	0.5
GC75	1	312234	G	A	0.5
GC75	1	315399	A	G	1
GC75	1	332086	C	T	1
GC75	1	332091	G	T	1
GC75	1	332093	G	A	1
GC75	1	332094	T	C	1
GC75	1	377145	T	C	0.5
GC75	1	386469	G	A	0.5
GC75	1	389146	A	G	1
GC75	1	418507	G	A	0.5
GC75	1	434938	C	T	0.5
GC75	1	451215	A	G	0.5
GC75	1	452169	A	C	0.5
GC75	1	456465	C	A	0.5
GC75	1	458178	C	T	1
GC75	1	458180	A	G	1
GC75	1	458193	C	A	1
GC75	1	474662	A	C	0.5
GC75	1	478761	G	A	0.5
GC75	1	489258	A	G	0.5
GC75	1	489781	C	T	0.5
GC75	1	491155	C	T	0.5
GC75	1	495062	A	T	0.5
GC75	1	495678	T	A	0.5
GC75	1	495964	C	T	0.5
GC75	1	501426	T	G	0.5
GC75	1	511844	T	G	0.5
GC75	1	511845	G	T	0.5
GC75	1	519508	C	T	1
GC75	1	521431	A	G	0.5
GC75	1	539482	C	T	0.5
GC75	1	539782	G	A	1
GC75	1	571007	A	G	0.5
GC75	1	588878	T	C	0.5
GC75	1	604175	G	A	0.5
GC75	1	626663	G	A	0.5
GC75	1	644986	T	A	0.5
GC75	1	644989	C	A	0.5
GC75	1	665324	C	T	0.5
GC75	1	668879	C	T	0.5
GC75	1	683006	G	A	0.5
GC75	1	694073	A	C	0.5
GC75	1	758655	A	G	0.5
GC75	1	775515	T	C	1
GC75	1	810032	G	T	0.5
GC75	1	811390	A	C	0.5
GC75	1	817405	C	T	0.5
GC75	1	829376	T	A	0.5
GC75	1	845258	C	T	0.5
GC75	1	853178	G	A	0.5
GC75	1	868417	C	T	1
GC75	1	876104	T	A	1
GC75	1	876107	A	C	1
GC75	1	876187	A	G	0.5
GC75	1	882974	C	T	0.5
GC75	1	887170	A	G	0.5
GC75	1	897507	A	C	1
GC75	1	897508	G	A	1
GC75	1	934542	G	A	0.5
GC75	1	941120	G	A	0.5
GC75	1	978854	C	T	1
GC75	1	978865	T	C	1
GC75	1	978866	G	A	1
GC75	1	978874	C	T	1
GC75	1	983932	T	A	0.5
GC75	1	1000312	C	T	0.5
GC75	1	1006465	C	T	0.5
GC75	1	1014761	C	A	0.5
GC75	1	1021495	A	G	0.5
GC75	1	1033453	G	T	0.5
GC75	1	1043931	G	A	0.5
GC75	1	1063311	T	A	0.5
GC75	1	1075461	G	A	0.5
GC75	1	1083667	T	C	0.5
GC75	1	1096459	A	T	0.5
GC75	1	1101017	G	T	0.5
GC75	1	1102149	T	C	0.5
GC75	1	1136034	C	T	0.5
GC75	1	1147515	A	G	0.5
GC75	1	1157278	C	A	0.5
GC75	1	1157279	C	T	0.5
GC75	1	1159600	G	C	0.5
GC75	1	1163076	T	C	1
GC75	1	1168981	A	C	1
GC75	1	1168991	T	G	1
GC75	1	1186955	A	T	0.5
GC75	1	1188120	G	A	0.5
GC75	1	1189611	C	T	0.5
GC75	1	1221289	C	A	1
GC75	1	1221291	C	T	1
GC75	1	1235222	C	T	0.5
GC75	1	1250934	A	C	0.5
GC75	1	1259134	G	T	0.5
GC75	1	1268617	C	T	0.5
GC75	1	1273819	A	G	0.5
GC75	1	1280901	A	G	1
GC75	1	1283665	A	C	0.5
GC75	1	1294334	C	T	0.5
GC75	1	1296610	G	A	0.5
GC75	1	1305108	T	G	0.5
GC75	1	1308910	A	G	0.5
GC75	1	1309703	G	A	0.5
GC75	1	1311140	A	C	0.5
GC75	1	1319029	G	T	0.5
GC75	1	1336858	A	G	1
GC75	1	1342329	T	A	0.5
GC75	1	1343332	A	T	0.5
GC75	1	1343751	T	A	0.5
GC75	1	1346062	T	G	1
GC75	1	1354438	A	T	0.5
GC75	1	1356661	A	G	0.5
GC75	1	1370251	A	G	1
GC75	1	1382670	A	G	0.5
GC75	1	1417809	G	A	1
GC75	1	1424145	T	C	0.5
GC75	1	1438157	T	C	1
GC75	1	1458014	C	T	0.5
GC75	1	1477165	T	A	0.5
GC75	1	1502423	C	T	0.5
GC75	1	1504119	A	T	0.5
GC75	1	1508819	A	T	0.5
GC75	1	1514039	A	G	0.5
GC75	1	1514684	C	T	0.5
GC75	1	1549208	G	T	1
GC75	1	1550514	T	C	0.5
GC75	1	1565213	G	A	0.5
GC75	1	1604328	C	T	0.5
GC75	1	1615076	G	A	0.5
GC75	1	1629711	A	G	0.5
GC75	1	1631205	C	T	0.5
GC75	1	1640881	A	C	0.5
GC75	1	1649682	G	A	0.5
GC75	1	1649683	C	T	0.5
GC75	1	1651998	T	A	1
GC75	1	1652003	A	T	1
GC75	1	1654013	G	A	0.5
GC75	1	1654040	A	G	0.5
GC75	1	1656730	G	T	1
GC75	1	1659988	T	G	1
GC75	1	1665767	C	A	0.5
GC75	1	1675613	T	C	0.5
GC75	1	1675616	A	G	0.5
GC75	1	1675620	A	G	1
GC75	1	1675957	T	G	1
GC75	1	1684801	G	A	0.5
GC75	1	1684830	A	G	0.5
GC75	1	1685910	T	G	1
GC75	1	1685923	C	A	1
GC75	1	1686872	A	C	0.5
GC75	1	1687347	A	G	0.5
GC75	1	1689343	A	T	0.5
GC75	1	1693990	A	T	0.5
GC75	1	1721304	T	A	1
GC75	1	1737593	T	C	0.5
GC75	1	1790163	C	T	0.5
GC75	1	1813125	T	G	0.5
GC75	1	1813189	C	G	0.5
GC75	1	1843251	A	G	0.5
GC75	1	1844721	G	T	0.5
GC75	1	1864182	G	A	0.5
GC75	1	1877412	G	A	0.5
GC75	1	1877426	G	A	0.5
GC75	1	1885181	T	C	0.5
GC75	1	1902931	A	G	0.5
GC75	1	1913141	C	T	0.5
GC75	1	1925877	T	C	0.5
GC75	1	1937273	T	C	0.5
GC75	1	1948131	T	A	1
GC75	1	1957077	C	T	0.5
GC75	1	1964539	A	G	0.5
GC75	1	2006810	G	A	0.5
GC75	1	2056281	G	A	0.5
GC75	1	2103567	C	G	0.5
GC75	1	2121092	C	A	0.5
GC75	1	2140387	T	C	0.5
GC75	1	2163556	C	T	0.5
GC75	1	2183282	C	G	0.5
GC75	1	2213372	G	A	0.5
GC75	1	2229549	G	A	0.5
GC75	1	2231021	A	C	0.5
GC75	1	2233294	C	T	1
GC75	1	2256929	G	A	0.5
GC75	1	2257986	G	A	0.5
GC75	1	2273422	T	C	1
GC75	1	2273656	T	C	1
GC75	1	2274178	G	T	0.5
GC75	1	2274203	G	A	0.5
GC75	1	2274206	C	A	0.5
GC75	1	2287291	G	A	0.5
GC75	1	2292274	G	A	1
GC75	1	2293827	C	T	0.5
GC75	1	2307649	G	A	0.5
GC75	1	2307657	A	G	0.5
GC75	1	2311485	G	A	0.5
GC75	1	2318405	T	C	0.5
GC75	1	2320150	G	T	0.5
GC75	1	2320186	T	C	0.5
GC75	1	2322134	C	T	0.5
GC75	1	2331676	A	T	0.5
GC75	1	2336224	A	G	0.5
GC75	1	2343261	A	G	0.5
GC75	1	2347204	A	G	0.5
GC75	1	2349202	T	C	0.5
GC75	1	2349345	A	G	0.5
GC75	1	2349425	C	T	0.5
GC75	1	2359355	G	A	0.5
GC75	1	2361389	G	A	0.5
GC75	1	2376767	C	T	0.5
GC75	1	2389561	G	A	0.5
GC75	1	2396047	G	A	1
GC75	1	2416647	G	T	1
GC75	1	2418365	C	T	0.5
GC75	1	2433945	A	C	0.5
GC75	1	2438864	A	G	0.5
GC75	1	2450849	G	A	0.5
GC75	1	2469274	C	A	0.5
GC75	1	2469502	G	A	0.5
GC75	1	2470680	C	T	0.5
GC75	1	2471176	A	G	0.5
GC75	1	2474046	G	A	0.5
GC75	1	2483316	T	C	0.5
GC75	1	2503448	T	C	0.5
GC75	1	2503449	G	A	0.5
GC75	1	2503455	T	C	0.5
GC75	1	2505745	C	T	0.5
GC75	1	2511401	G	A	0.5
GC75	1	2523941	C	T	0.5
GC75	1	2559638	A	G	0.5
GC75	1	2564147	T	A	0.5
GC75	1	2582790	C	T	0.5
GC75	1	2588682	T	C	0.5
GC75	1	2589495	T	A	0.5
GC75	1	2605569	G	A	0.5
GC75	1	2605598	T	C	0.5
GC75	1	2616475	T	A	0.5
GC75	1	2625624	G	A	1
GC75	1	2644249	T	C	0.5
GC75	1	2648395	C	G	0.5
GC75	1	2717658	A	G	0.5
GC75	1	2741897	A	G	0.5
GC75	1	2741932	C	G	0.5
GC75	1	2771989	A	T	0.5
GC75	1	2774136	C	A	0.5
GC75	1	2775191	T	A	0.5
GC75	1	2775192	A	T	1
GC75	1	2776194	A	G	0.5
GC75	1	2776198	G	A	0.5
GC75	1	2791031	G	A	0.5
GC75	1	2809260	G	T	0.5
GC75	1	2809261	C	G	0.5
GC75	1	2809272	A	T	0.5
GC75	1	2819796	A	G	0.5
GC75	1	2825535	T	A	0.5
GC75	1	2826074	C	T	0.5
GC75	1	2883645	T	C	0.5
GC75	1	2885006	T	C	0.5
GC75	1	2890948	G	T	0.5
GC75	1	2891007	G	A	0.5
GC75	1	2891047	C	T	0.5
GC75	1	2891166	A	T	0.5
GC75	1	2895557	T	A	0.5
GC75	1	2898430	A	C	1
GC75	1	2899940	C	T	0.5
GC75	1	2906921	G	A	0.5
GC75	1	2919562	T	A	1
GC75	1	2919571	C	A	1
GC75	1	2924525	G	C	0.5
GC75	1	2944469	G	A	0.5
GC75	1	2944748	C	G	0.5
GC75	1	2944749	A	T	1
GC75	1	2963232	T	G	1
GC75	1	2964866	T	G	1
GC75	1	2964875	T	C	1
GC75	1	2964887	T	A	1
GC75	1	2965779	T	C	0.5
GC75	1	2970582	G	T	1
GC75	1	2972830	A	G	1
GC75	1	2976834	A	T	0.5
GC75	1	2976835	A	T	0.5
GC75	1	2986061	A	C	0.5
GC75	1	2986062	T	A	0.5
GC75	1	2993304	A	T	0.5
GC75	1	2993316	G	C	1
GC75	1	2993335	A	T	1
GC75	1	3001687	G	A	1
GC75	1	3001728	G	A	1
GC75	1	3009476	C	T	0.5
GC75	1	3017254	G	A	0.5
GC75	1	3020231	A	T	0.5
GC75	1	3041294	A	G	0.5
GC75	1	3057274	G	A	0.5
GC75	1	3057292	G	C	0.5
GC75	1	3057798	C	G	0.5
GC75	1	3073447	G	A	1
GC75	1	3082562	C	A	0.5
GC75	1	3104180	A	T	0.5
GC75	1	3114255	A	G	0.5
GC75	1	3114264	T	C	0.5
GC75	1	3114270	T	C	0.5
GC75	1	3126540	G	A	0.5
GC75	1	3157420	C	T	0.5
GC75	1	3169695	A	C	0.5
GC75	1	3172893	G	A	0.5
GC75	1	3186547	C	A	1
GC75	2	680	A	T	0.5
GC75	2	714	A	G	0.5
GC75	2	1838	A	G	0.5
GC75	2	3717	T	C	0.5
GC75	2	7393	T	C	1
GC75	2	12296	C	T	1
GC75	2	30095	T	A	1
GC75	2	43947	T	A	1
GC75	2	55008	C	T	1
GC75	2	57207	C	T	1
GC75	2	74040	A	G	0.5
GC75	2	77075	C	T	1
GC75	2	78781	A	T	0.5
GC75	2	85173	T	A	0.5
GC75	2	86724	C	T	1
GC75	2	87898	A	G	1
GC75	2	165270	A	T	1
GC75	2	167722	C	T	0.5
GC75	2	167737	A	G	0.5
GC75	2	167749	T	C	1
GC75	2	167803	C	T	1
GC75	2	169330	C	T	1
GC75	2	186016	C	T	1
GC75	2	186158	C	T	1
GC75	2	205070	G	A	1
GC75	2	212427	G	A	0.5
GC75	2	216926	A	T	0.5
GC75	2	218370	A	T	1
GC75	2	234651	G	T	1
GC75	2	240259	G	T	0.5
GC75	2	246627	T	G	0.5
GC75	2	246629	G	C	0.5
GC75	2	254489	A	T	1
GC75	2	254491	C	A	1
GC75	2	262910	A	G	0.5
GC75	2	264060	C	T	1
GC75	2	279331	T	A	0.5
GC75	2	279332	T	G	0.5
GC75	2	279334	T	G	0.5
GC75	2	279341	T	G	0.5
GC75	2	309246	A	T	0.5
GC75	2	311523	A	C	0.5
GC75	2	318782	T	A	1
GC75	2	319073	C	A	0.5
GC75	2	323389	C	A	0.5
GC75	2	324605	T	A	1
GC75	2	324606	G	T	1
GC75	2	338564	T	C	0.5
GC75	2	338565	A	G	1
GC75	2	346997	T	C	0.5
GC75	2	350057	T	A	1
GC75	2	365119	T	C	1
GC75	2	365122	T	C	1
GC75	2	375736	C	T	0.5
GC75	2	379463	T	C	1
GC75	2	411159	C	G	1
GC75	2	411538	A	C	0.5
GC75	2	422658	A	G	0.5
GC75	2	422660	A	T	1
GC75	2	422896	A	T	1
GC75	2	422897	G	T	1
GC75	2	422899	A	G	1
GC75	2	433157	T	A	1
GC75	2	439895	C	T	0.5
GC75	2	441477	C	A	1
GC75	2	442014	T	A	0.5
GC75	2	458759	G	A	0.5
GC75	2	466144	A	T	1
GC75	2	466250	T	C	0.5
GC75	2	468644	A	G	1
GC75	2	476398	T	A	1
GC75	2	479231	G	A	1
GC75	2	496373	G	A	0.5
GC75	2	502907	A	T	0.5
GC75	2	514931	A	G	0.5
GC75	2	514940	C	T	0.5
GC75	2	514952	T	C	0.5
GC75	2	586011	C	T	1
GC75	2	597232	A	T	1
GC75	2	598981	G	C	1
GC75	2	604963	C	T	0.5
GC75	2	622249	G	A	1
GC75	2	623296	A	C	1
GC75	2	626490	G	A	0.5
GC75	2	626491	T	G	0.5
GC75	2	671931	A	G	0.5
GC75	2	671933	A	T	0.5
GC75	2	707472	C	T	1
GC75	2	724423	C	T	1
GC75	2	738163	T	G	0.5
GC75	2	744547	T	C	0.5
GC75	2	771786	C	T	1
GC75	2	782645	G	A	1
GC75	2	802977	A	C	1
GC75	2	802980	A	G	1
GC75	2	804248	T	G	0.5
GC75	2	809810	T	C	1
GC75	2	822856	T	C	1
GC75	2	822857	T	A	1
GC75	2	822858	G	T	1
GC75	2	823059	T	G	1
GC75	2	841586	A	G	0.5
GC75	2	888918	G	A	0.5
GC75	2	907203	T	A	0.5
GC75	2	908584	T	C	0.5
GC75	2	914775	C	A	0.5
GC75	2	922571	C	T	0.5
GC75	2	949193	A	T	1
GC75	2	969249	G	A	0.5
GC75	2	973664	G	A	1
GC75	2	973703	A	G	1
GC75	2	976876	T	A	1
GC75	2	976884	G	C	1
GC75	2	987907	G	A	1
GC75	2	987910	G	A	1
GC75	2	997510	C	T	0.5
GC75	2	1000549	T	C	0.5
GC75	2	1007445	G	A	0.5
GC75	2	1024190	A	T	1
GC75	2	1024359	T	A	0.5
GC75	2	1024453	T	A	0.5
GC75	2	1033751	A	C	0.5
GC75	2	1043433	A	C	0.5
GC75	2	1076197	C	T	0.5
GC75	2	1079663	G	T	0.5
GC75	2	1150601	A	T	0.5
GC75	2	1158276	T	C	0.5
GC75	2	1158279	T	C	0.5
GC75	2	1176695	T	A	0.5
GC75	2	1223471	C	T	0.5
GC75	2	1261843	T	G	0.5
GC75	2	1268769	T	G	0.5
GC75	2	1295454	G	A	0.5
GC75	2	1359847	T	G	0.5
GC75	2	1359848	G	C	0.5
GC75	2	1377989	G	A	0.5
GC75	2	1378222	A	G	1
GC75	2	1378402	T	A	1
GC75	2	1378403	T	A	1
GC75	2	1390301	C	T	0.5
GC75	2	1401805	T	A	0.5
GC75	2	1401806	A	T	0.5
GC75	2	1401807	T	A	0.5
GC75	2	1401808	C	T	0.5
GC75	2	1404281	A	C	0.5
GC75	2	1412914	A	G	1
GC75	2	1443651	C	T	0.5
GC75	2	1460132	C	T	0.5
GC75	2	1468884	C	A	0.5
GC75	2	1468894	T	G	0.5
GC75	2	1523557	T	G	0.5
GC75	2	1551331	T	G	0.5
GC75	2	1554623	G	A	0.5
GC75	2	1558193	T	C	0.5
GC75	2	1561303	C	T	0.5
GC75	2	1563609	C	T	0.5
GC75	2	1608693	G	C	0.5
GC75	2	1609274	C	T	0.5
GC75	2	1664159	T	G	0.5
GC75	2	1665119	T	C	0.5
GC75	2	1669547	C	T	0.5
GC75	2	1669574	A	T	0.5
GC75	2	1671047	A	T	0.5
GC75	2	1674711	T	G	0.5
GC75	2	1705227	C	T	0.5
GC75	2	1717009	C	G	0.5
GC75	2	1724114	G	A	0.5
GC75	2	1727845	A	T	1
GC75	2	1727964	C	T	0.5
GC75	2	1737029	G	A	0.5
GC75	2	1738226	C	T	0.5
GC75	2	1742228	T	A	0.5
GC75	2	1748702	C	A	1
GC75	2	1748773	C	T	1
GC75	2	1750857	A	G	0.5
GC75	2	1755801	C	T	0.5
GC75	2	1755810	T	A	0.5
GC75	2	1775414	A	C	0.5
GC75	2	1775415	A	C	0.5
GC75	2	1781915	T	A	1
GC75	2	1789816	G	A	0.5
GC75	2	1791412	T	A	0.5
GC75	2	1801433	C	T	0.5
GC75	2	1801435	A	G	0.5
GC75	2	1816585	C	T	0.5
GC75	2	1839848	C	T	0.5
GC75	2	1849165	C	T	0.5
GC75	2	1860828	T	A	0.5
GC75	2	1877619	C	T	0.5
GC75	2	1880282	G	C	0.5
GC75	2	1889915	C	T	0.5
GC75	2	1903351	T	A	0.5
GC75	2	1920440	G	A	0.5
GC75	2	1928779	G	A	1
GC75	2	1946495	C	T	0.5
GC75	2	1950176	G	A	0.5
GC75	2	1959529	C	T	0.5
GC75	2	1974671	A	T	0.5
GC75	2	1986331	G	C	0.5
GC75	2	1986333	T	A	0.5
GC75	2	1986336	C	T	0.5
GC75	2	2008135	T	C	0.5
GC75	2	2011985	A	G	0.5
GC75	2	2030384	A	G	0.5
GC75	2	2036808	T	C	0.5
GC75	2	2051374	T	A	0.5
GC75	2	2072617	A	C	0.5
GC75	2	2080821	C	T	0.5
GC75	2	2083650	T	G	0.5
GC75	2	2083651	T	A	0.5
GC75	2	2086584	T	A	0.5
GC75	2	2091757	A	G	0.5
GC75	2	2091921	A	C	1
GC75	2	2100638	T	A	0.5
GC75	2	2100689	T	C	0.5
GC75	2	2101002	A	G	1
GC75	2	2112016	T	A	0.5
GC75	2	2121081	T	C	0.5
GC75	2	2121084	T	C	0.5
GC75	2	2140596	C	T	0.5
GC75	2	2143491	C	T	1
GC75	2	2143492	C	A	1
GC75	2	2143507	T	G	1
GC75	2	2146193	A	T	1
GC75	2	2146875	T	C	0.5
GC75	2	2146882	C	A	0.5
GC75	2	2146890	G	A	0.5
GC75	2	2148665	C	A	0.5
GC75	2	2156005	A	G	1
GC75	2	2179471	T	C	0.5
GC75	2	2179472	T	A	0.5
GC75	2	2182572	A	C	0.5
GC75	2	2182573	A	C	0.5
GC75	2	2182574	C	A	0.5
GC75	2	2189834	G	A	0.5
GC75	2	2199627	A	G	0.5
GC75	2	2200426	G	A	0.5
GC75	2	2219730	C	T	0.5
GC75	2	2224643	T	C	0.5
GC75	2	2227439	G	A	0.5
GC75	2	2229642	G	A	0.5
GC75	2	2229890	A	C	1
GC75	2	2229894	A	C	0.5
GC75	2	2231280	T	C	0.5
GC75	2	2231281	C	T	0.5
GC75	2	2231595	T	A	0.5
GC75	2	2231599	A	G	0.5
GC75	2	2231944	T	G	0.5
GC75	3	1956	A	G	0.5
GC75	3	1958	T	A	0.5
GC75	3	1972	T	C	0.5
GC75	3	4002	C	A	0.5
GC75	3	4005	C	T	0.5
GC75	3	4088	A	T	0.5
GC75	3	4149	A	G	0.5
GC75	3	4422	A	G	0.5
GC75	3	5569	G	A	0.5
GC75	3	15234	A	T	0.5
GC75	3	16472	A	T	1
GC75	3	16473	C	G	1
GC75	3	38621	G	A	0.5
GC75	3	52594	C	A	0.5
GC75	3	81598	T	C	0.5
GC75	3	82113	C	T	0.5
GC75	3	86723	T	A	0.5
GC75	3	113843	T	G	0.5
GC75	3	120429	G	A	0.5
GC75	3	193311	A	C	0.5
GC75	3	194250	G	A	0.5
GC75	3	200360	G	A	0.5
GC75	3	220185	G	T	0.5
GC75	3	224397	C	G	0.5
GC75	3	224400	C	G	0.5
GC75	3	227691	T	C	0.5
GC75	3	242841	C	T	0.5
GC75	3	261343	C	G	0.5
GC75	3	264047	C	T	1
GC75	3	264073	C	T	1
GC75	3	271326	A	C	0.5
GC75	3	272235	A	T	0.5
GC75	3	283632	T	C	0.5
GC75	3	326786	G	A	0.5
GC75	3	328284	C	T	0.5
GC75	3	351024	T	C	0.5
GC75	3	354506	T	C	0.5
GC75	3	355755	T	C	0.5
GC75	3	358075	T	C	0.5
GC75	3	359010	C	T	0.5
GC75	3	376110	C	T	0.5
GC75	3	394711	G	T	0.5
GC75	3	423552	C	T	0.5
GC75	3	431081	C	T	0.5
GC75	3	432618	C	T	0.5
GC75	3	453724	T	C	1
GC75	3	458058	A	G	0.5
GC75	3	466336	T	C	1
GC75	3	489885	C	A	0.5
GC75	3	490639	G	A	0.5
GC75	3	492643	T	C	0.5
GC75	3	496279	A	C	0.5
GC75	3	499580	C	A	1
GC75	3	513038	C	A	0.5
GC75	3	518787	C	T	0.5
GC75	3	524317	C	T	0.5
GC75	3	524319	A	G	0.5
GC75	3	551075	G	A	0.5
GC75	3	609600	C	A	0.5
GC75	3	644740	T	A	0.5
GC75	3	645215	T	A	1
GC75	3	710570	T	A	0.5
GC75	3	710878	G	C	0.5
GC75	3	714842	C	T	0.5
GC75	3	718702	T	C	1
GC75	3	734776	T	A	0.5
GC75	3	734777	C	G	0.5
GC75	3	734783	T	C	0.5
GC75	3	734784	C	T	0.5
GC75	3	737047	T	C	0.5
GC75	3	737051	A	T	0.5
GC75	3	741411	C	T	0.5
GC75	3	756810	A	G	0.5
GC75	3	762559	A	G	0.5
GC75	3	784556	C	T	0.5
GC75	3	811828	T	A	0.5
GC75	3	855348	A	T	0.5
GC75	3	867491	G	T	0.5
GC75	3	889401	G	C	1
GC75	3	975393	G	A	0.5
GC75	3	1021357	T	G	0.5
GC75	3	1048472	G	A	0.5
GC75	3	1060772	C	T	1
GC75	3	1080902	A	T	0.5
GC75	3	1091431	C	T	0.5
GC75	3	1098184	C	T	0.5
GC75	3	1128206	G	A	0.5
GC75	3	1150785	C	A	1
GC75	3	1151747	T	C	1
GC75	3	1163253	G	C	1
GC75	3	1163585	G	T	0.5
GC75	3	1164199	A	G	0.5
GC75	3	1164200	C	T	0.5
GC75	3	1204717	T	A	0.5
GC75	3	1204718	C	A	0.5
GC75	3	1204721	C	A	0.5
GC75	3	1211204	G	T	0.5
GC75	3	1232008	G	C	0.5
GC75	3	1262687	A	C	0.5
GC75	3	1267033	G	A	0.5
GC75	3	1280182	G	A	0.5
GC75	3	1280183	A	T	0.5
GC75	3	1288457	T	G	0.5
GC75	3	1294444	A	G	0.5
GC75	3	1295774	A	T	0.5
GC75	3	1298807	G	C	0.5
GC75	3	1366203	T	G	1
GC75	3	1400800	G	A	0.5
GC75	3	1408878	C	T	1
GC75	3	1424259	C	A	0.5
GC75	3	1449769	T	C	0.5
GC75	3	1451242	G	C	0.5
GC75	3	1452039	G	A	0.5
GC75	3	1465784	T	A	1
GC75	3	1465787	T	G	1
GC75	3	1496631	C	T	0.5
GC75	3	1567430	C	T	0.5
GC75	3	1568568	G	A	0.5
GC75	3	1578342	G	A	0.5
GC75	3	1585437	G	A	0.5
GC75	3	1613835	T	C	0.5
GC75	3	1614467	A	G	0.5
GC75	3	1618346	T	G	0.5
GC75	3	1618347	C	G	0.5
GC75	3	1619272	G	A	0.5
GC75	3	1625014	T	A	0.5
GC75	3	1625015	T	A	0.5
GC75	3	1628131	A	C	0.5
GC75	3	1633594	C	T	0.5
GC75	3	1639366	T	G	1
GC75	3	1646081	A	T	0.5
GC75	3	1646960	T	C	0.5
GC75	3	1646961	G	A	0.5
GC75	3	1647497	G	A	0.5
GC75	3	1647499	A	G	0.5
GC75	3	1659615	G	T	1
GC75	3	1680092	G	A	0.5
GC75	3	1711971	G	T	0.5
GC75	3	1724511	T	C	0.5
GC75	3	1726443	A	G	0.5
GC75	3	1741734	G	A	0.5
GC75	3	1741738	C	T	0.5
GC75	3	1755776	A	G	0.5
GC75	3	1764750	G	A	0.5
GC75	3	1771813	C	T	0.5
GC75	3	1787161	C	T	0.5
GC75	3	1787169	T	C	0.5
GC75	3	1787178	A	G	0.5
GC75	3	1789778	A	G	1
GC75	3	1790274	C	A	0.5
GC75	3	1790675	T	A	0.5
GC75	3	1790686	T	A	0.5
GC75	3	1791879	G	C	0.5
GC75	3	1791913	T	C	0.5
GC75	3	1792126	G	A	1
GC75	3	1792872	G	C	0.5
GC75	3	1792898	A	G	0.5
GC75	3	1792909	C	G	0.5
GC75	3	1792974	T	C	0.5
GC75	3	1792977	A	G	0.5
GC75	3	1793309	G	C	0.5
GC75	3	1797068	T	A	0.5
GC75	3	1797069	T	G	0.5
GC75	3	1797893	C	T	0.5
GC75	4	2217	C	T	0.5
GC75	4	4982	G	A	0.5
GC75	4	87174	T	A	0.5
GC75	4	87177	T	A	0.5
GC75	4	98526	T	C	0.5
GC75	4	143599	G	C	0.5
GC75	4	143840	G	A	0.5
GC75	4	162854	A	C	0.5
GC75	4	164278	G	C	0.5
GC75	4	167717	G	C	1
GC75	4	170034	T	C	0.5
GC75	4	171059	T	C	0.5
GC75	4	177617	G	T	0.5
GC75	4	187727	C	T	0.5
GC75	4	196457	G	A	0.5
GC75	4	205159	A	G	0.5
GC75	4	215132	T	C	0.5
GC75	4	220210	A	G	0.5
GC75	4	275161	T	A	1
GC75	4	282609	T	C	0.5
GC75	4	284282	A	G	0.5
GC75	4	310605	A	G	0.5
GC75	4	317103	A	T	1
GC75	4	319446	T	C	0.5
GC75	4	321498	T	C	0.5
GC75	4	327146	T	A	0.5
GC75	4	327466	G	A	1
GC75	4	327584	G	A	1
GC75	4	333350	C	T	1
GC75	4	342653	C	A	0.5
GC75	4	353948	A	G	0.5
GC75	4	400636	C	T	0.5
GC75	4	413887	G	A	1
GC75	4	474152	T	C	0.5
GC75	4	474866	T	C	0.5
GC75	4	488174	G	T	0.5
GC75	4	495256	T	C	1
GC75	4	495269	G	A	1
GC75	4	495272	A	T	1
GC75	4	498233	T	C	1
GC75	4	508906	A	T	0.5
GC75	4	515550	G	A	0.5
GC75	4	524585	C	T	0.5
GC75	4	544215	A	G	0.5
GC75	4	570013	G	A	0.5
GC75	4	608117	G	C	0.5
GC75	4	639623	T	G	0.5
GC75	4	667185	C	T	0.5
GC75	4	670305	G	T	0.5
GC75	4	683995	G	A	0.5
GC75	4	698673	C	T	0.5
GC75	4	717264	A	G	0.5
GC75	4	717451	C	T	0.5
GC75	4	720712	G	T	1
GC75	4	720714	A	T	1
GC75	4	720722	T	C	1
GC75	4	726295	C	T	1
GC75	4	726297	G	A	1
GC75	4	741698	A	T	1
GC75	4	755615	T	C	0.5
GC75	4	761754	C	T	0.5
GC75	4	780405	G	A	0.5
GC75	4	783391	C	T	0.5
GC75	4	797602	C	T	0.5
GC75	4	824889	A	G	0.5
GC75	4	827686	A	C	0.5
GC75	4	827689	A	C	0.5
GC75	4	828251	A	T	0.5
GC75	4	828282	T	G	0.5
GC75	4	828284	G	C	0.5
GC75	4	843959	T	A	0.5
GC75	4	855532	A	G	1
GC75	4	857985	G	C	0.5
GC75	4	878776	A	C	1
GC75	4	889957	A	T	1
GC75	4	896005	A	G	0.5
GC75	4	897100	G	A	1
GC75	4	900291	C	T	0.5
GC75	4	925336	T	C	0.5
GC75	4	936743	C	T	0.5
GC75	4	941174	C	T	0.5
GC75	4	974079	A	T	0.5
GC75	4	978480	G	T	1
GC75	4	1008978	C	G	0.5
GC75	4	1010340	G	T	0.5
GC75	4	1035923	G	A	0.5
GC75	4	1035961	C	T	0.5
GC75	4	1045186	G	A	0.5
GC75	4	1049603	A	C	0.5
GC75	4	1049628	T	C	0.5
GC75	4	1049642	T	A	0.5
GC75	4	1049643	A	T	0.5
GC75	4	1049652	A	T	0.5
GC75	4	1053835	C	G	0.5
GC75	4	1073529	C	G	0.5
GC75	4	1075055	G	T	0.5
GC75	4	1114764	A	G	0.5
GC75	4	1117135	C	A	0.5
GC75	4	1117138	A	T	0.5
GC75	4	1119249	A	G	0.5
GC75	4	1154741	C	T	1
GC75	4	1160262	C	T	0.5
GC75	4	1178587	A	G	0.5
GC75	4	1194650	T	C	1
GC75	4	1194976	C	T	1
GC75	4	1196024	G	A	1
GC75	4	1196861	A	T	0.5
GC75	4	1198605	C	T	0.5
GC75	4	1199958	G	A	0.5
GC75	4	1200363	T	G	0.5
GC75	4	1209090	C	A	1
GC75	4	1235888	C	T	0.5
GC75	4	1244263	G	C	0.5
GC75	4	1272055	C	G	0.5
GC75	4	1308095	C	G	0.5
GC75	4	1313341	C	T	0.5
GC75	4	1321426	C	A	0.5
GC75	4	1365184	G	A	0.5
GC75	4	1436251	A	G	0.5
GC75	4	1443771	T	A	0.5
GC75	4	1454969	T	G	0.5
GC75	4	1465447	C	G	1
GC75	4	1505982	G	A	0.5
GC75	4	1509713	C	T	0.5
GC75	4	1517117	C	T	0.5
GC75	4	1519408	C	T	0.5
GC75	4	1522238	G	A	0.5
GC75	4	1523642	G	A	0.5
GC75	4	1526538	C	T	0.5
GC75	4	1532211	G	A	0.5
GC75	4	1532673	A	G	0.5
GC75	4	1540839	G	A	0.5
GC75	4	1548638	T	C	0.5
GC75	4	1550667	T	C	0.5
GC75	4	1551497	C	T	0.5
GC75	4	1551688	C	T	0.5
GC75	4	1552386	G	A	0.5
GC75	4	1563037	G	T	0.5
GC75	4	1566778	T	A	0.5
GC75	4	1566785	T	A	0.5
GC75	4	1566795	G	A	0.5
GC75	4	1566969	A	T	0.5
GC75	4	1566976	G	A	0.5
GC75	4	1567833	T	A	0.5
GC75	4	1567868	C	T	0.5
GC75	4	1567929	T	C	0.5
GC75	4	1567949	T	A	0.5
GC75	4	1567971	A	T	0.5
GC75	4	1569889	C	T	0.5
GC75	4	1580509	C	T	0.5
GC75	4	1582964	A	T	1
GC75	4	1585452	T	C	0.5
GC75	4	1586047	A	G	0.5
GC75	4	1591877	G	A	0.5
GC75	4	1593102	C	T	0.5
GC75	4	1594738	C	T	0.5
GC75	4	1602929	G	A	1
GC75	5	411	C	G	1
GC75	5	4050	C	T	1
GC75	5	14713	A	T	0.5
GC75	5	33133	C	A	1
GC75	5	33487	C	T	0.5
GC75	5	58347	C	T	0.5
GC75	5	86901	G	A	0.5
GC75	5	89316	C	T	0.5
GC75	5	94890	C	T	0.5
GC75	5	112285	C	T	0.5
GC75	5	117217	T	A	0.5
GC75	5	119604	T	C	0.5
GC75	5	133178	C	T	0.5
GC75	5	133191	G	T	0.5
GC75	5	133572	G	A	0.5
GC75	5	133866	G	A	0.5
GC75	5	133949	T	C	0.5
GC75	5	133962	C	T	0.5
GC75	5	134012	T	C	0.5
GC75	5	136576	T	C	1
GC75	5	142904	A	G	0.5
GC75	5	142916	T	C	0.5
GC75	5	142925	G	A	0.5
GC75	5	142934	G	T	0.5
GC75	5	142937	T	C	0.5
GC75	5	142989	G	A	0.5
GC75	5	145154	C	T	0.5
GC75	5	147922	C	T	0.5
GC75	5	151504	T	G	0.5
GC75	5	151508	C	T	0.5
GC75	5	165109	G	A	0.5
GC75	5	165453	T	G	0.5
GC75	5	167781	C	T	0.5
GC75	5	168212	A	T	0.5
GC75	5	168822	T	C	0.5
GC75	5	189345	T	C	1
GC75	5	189346	G	A	1
GC75	5	189349	C	G	1
GC75	5	196703	T	C	0.5
GC75	5	206015	C	T	0.5
GC75	5	226569	A	G	0.5
GC75	5	227013	T	G	0.5
GC75	5	229411	A	G	0.5
GC75	5	229416	C	A	0.5
GC75	5	229520	G	A	0.5
GC75	5	229523	A	G	0.5
GC75	5	258497	C	T	0.5
GC75	5	259789	C	T	0.5
GC75	5	285032	G	A	0.5
GC75	5	306517	G	A	0.5
GC75	5	307419	C	T	0.5
GC75	5	313639	G	A	0.5
GC75	5	326690	T	G	0.5
GC75	5	355188	G	A	0.5
GC75	5	358215	C	T	0.5
GC75	5	371385	C	T	0.5
GC75	5	381783	A	G	1
GC75	5	385755	G	A	0.5
GC75	5	402607	A	C	1
GC75	5	406161	T	G	1
GC75	5	406580	G	A	1
GC75	5	409393	T	G	1
GC75	5	413611	C	T	1
GC75	5	413615	A	T	1
GC75	5	415202	A	T	1
GC75	5	416211	C	T	0.5
GC75	5	424311	A	G	1
GC75	5	446487	A	G	0.5
GC75	5	448875	T	A	0.5
GC75	5	448876	T	A	0.5
GC75	5	448881	T	C	0.5
GC75	5	451283	T	A	0.5
GC75	5	451291	T	C	0.5
GC75	5	453672	C	T	0.5
GC75	5	466881	C	T	1
GC75	5	478850	G	T	1
GC75	5	521244	T	C	0.5
GC75	5	546275	C	A	0.5
GC75	5	572001	G	A	0.5
GC75	5	572322	G	A	0.5
GC75	5	580111	A	G	1
GC75	5	580113	C	A	0.5
GC75	5	582559	A	T	0.5
GC75	5	593964	A	C	0.5
GC75	5	598334	A	C	0.5
GC75	5	620284	G	A	0.5
GC75	5	653444	C	T	0.5
GC75	5	653839	A	G	0.5
GC75	5	662769	T	C	0.5
GC75	5	686615	A	G	0.5
GC75	5	688480	A	C	0.5
GC75	5	691224	C	T	1
GC75	5	717897	G	T	0.5
GC75	5	717903	T	C	1
GC75	5	727754	A	G	1
GC75	5	728768	A	G	1
GC75	5	728769	C	G	1
GC75	5	740128	C	A	0.5
GC75	5	745542	T	C	1
GC75	5	745845	G	T	0.5
GC75	5	750449	T	G	1
GC75	5	752867	A	T	0.5
GC75	5	766546	C	T	0.5
GC75	5	769934	T	C	1
GC75	5	772952	G	A	0.5
GC75	5	776577	C	T	0.5
GC75	5	780404	G	A	1
GC75	5	780467	C	T	0.5
GC75	5	780645	A	T	0.5
GC75	5	783100	C	T	0.5
GC75	5	794404	T	A	0.5
GC75	5	815150	A	C	0.5
GC75	5	859013	C	A	0.5
GC75	5	859814	T	C	0.5
GC75	5	865026	T	C	0.5
GC75	5	868301	T	G	0.5
GC75	5	869270	G	C	0.5
GC75	5	869274	T	C	0.5
GC75	5	873846	T	C	0.5
GC75	5	881018	G	A	0.5
GC75	5	884055	C	A	0.5
GC75	5	894360	T	C	0.5
GC75	5	895628	C	T	0.5
GC75	5	911639	A	T	0.5
GC75	5	912825	A	G	0.5
GC75	5	912864	C	T	1
GC75	5	954471	T	A	0.5
GC75	5	1025485	G	A	0.5
GC75	5	1056643	G	A	0.5
GC75	5	1056702	G	T	0.5
GC75	5	1065471	T	C	0.5
GC75	5	1073279	C	T	0.5
GC75	5	1110722	G	A	0.5
GC75	5	1128796	A	G	0.5
GC75	5	1148416	G	A	0.5
GC75	5	1161305	A	T	0.5
GC75	5	1167440	T	A	0.5
GC75	5	1167936	C	T	0.5
GC75	5	1178301	T	A	0.5
GC75	5	1181726	T	C	0.5
GC75	5	1181727	A	G	0.5
GC75	5	1182113	A	T	1
GC75	5	1183263	G	A	0.5
GC75	5	1183290	T	C	0.5
GC75	5	1183302	T	G	0.5
GC75	5	1184046	C	A	0.5
GC75	5	1184849	G	A	1
GC75	5	1185534	T	C	1
GC75	5	1185568	C	G	1
GC75	5	1189617	A	G	0.5
GC75	5	1189680	G	C	0.5
GC75	5	1189767	T	G	0.5
GC75	6	10591	C	G	0.5
GC75	6	13568	A	C	0.5
GC75	6	17188	G	A	0.5
GC75	6	20304	G	T	0.5
GC75	6	39328	A	G	1
GC75	6	42953	C	T	0.5
GC75	6	60036	G	A	0.5
GC75	6	88226	G	A	0.5
GC75	6	135724	G	A	0.5
GC75	6	142668	A	G	0.5
GC75	6	149672	C	T	0.5
GC75	6	182340	A	T	0.5
GC75	6	186029	T	G	0.5
GC75	6	189948	A	G	1
GC75	6	190897	A	T	1
GC75	6	190898	G	C	1
GC75	6	190901	G	T	1
GC75	6	190907	C	T	1
GC75	6	197058	C	T	0.5
GC75	6	210232	T	C	1
GC75	6	210265	G	A	1
GC75	6	212268	T	C	1
GC75	6	216933	C	A	1
GC75	6	221270	T	A	0.5
GC75	6	221272	G	T	0.5
GC75	6	286507	A	T	0.5
GC75	6	316823	G	T	0.5
GC75	6	335845	A	G	0.5
GC75	6	341700	A	G	0.5
GC75	6	384143	A	G	0.5
GC75	6	457887	G	A	0.5
GC75	6	477940	T	A	0.5
GC75	6	478747	G	A	0.5
GC75	6	482294	A	T	0.5
GC75	6	484004	T	A	0.5
GC75	6	485325	T	C	0.5
GC75	6	489245	A	T	0.5
GC75	6	489247	C	T	0.5
GC75	6	497801	T	G	0.5
GC75	6	498093	A	G	0.5
GC75	6	499044	T	A	0.5
GC75	6	519839	T	C	0.5
GC75	6	519849	C	T	0.5
GC75	6	519922	G	A	0.5
GC75	6	519926	A	C	0.5
GC75	6	519944	C	G	0.5
GC75	6	519952	T	A	0.5
GC75	6	533666	G	A	0.5
GC75	6	563522	C	T	0.5
[truncated: 64,087 more rows]

## Sheet: Mito_SNPs
Strain	Chrom	Position	Ref	Alt	Allele Frequency
19F	mtDNA	28886	G	T	1
GC75	mtDNA	5107	T	A	1
GC75	mtDNA	15732	A	G	1
GC75	mtDNA	28543	A	G	1
P87	mtDNA	32836	T	C	1
P34048	mtDNA	22722	C	T	1
P57055	mtDNA	23364	G	T	1
P57055	mtDNA	30639	T	A	1
P57072	mtDNA	12882	A	C	1
P57072	mtDNA	32206	C	T	1
P60002	mtDNA	2176	T	A	1
P60002	mtDNA	2177	T	A	1
P60002	mtDNA	2178	T	A	1
P60002	mtDNA	29352	C	A	1
P60002	mtDNA	32224	C	A	1
P75010	mtDNA	28654	A	G	1
P75010	mtDNA	28678	T	G	1
P75010	mtDNA	28679	T	A	1
P75010	mtDNA	28680	C	A	1
P75063	mtDNA	29955	A	G	1
P76055	mtDNA	17058	C	T	1
P76055	mtDNA	22765	A	T	1
P76067	mtDNA	19310	T	A	1
P76067	mtDNA	22552	A	C	1
P76067	mtDNA	23321	G	C	1
P76067	mtDNA	24783	T	C	1
P76067	mtDNA	27652	A	G	1
P76067	mtDNA	31077	T	C	1
P76067	mtDNA	31288	T	C	1
P78042	mtDNA	13757	A	G	1
P78042	mtDNA	20980	A	C	1
P78042	mtDNA	22912	T	C	1
P78042	mtDNA	25031	A	C	1
P78042	mtDNA	31038	A	G	1
P94015	mtDNA	1315	A	T	1
P94015	mtDNA	1760	T	A	1
P94015	mtDNA	1776	T	G	1
P94015	mtDNA	2664	A	G	1
P94015	mtDNA	29332	C	A	1
