# Supplementary material for: The Genome of the Human Pathogen Candida albicans Is Shaped by Mutation and Cryptic Sexual Recombination
Source: mBio. 2018 Sep 18;9(5):e01205-18. doi: 10.1128/mBio.01205-18 (PMC6143739; doi:10.1128/mBio.01205-18)
Supplement: TABLE S3 [file mbo004184065st3.csv]

Strain	Chrom	Position	Ref	Alt	Allele Frequency	Type
P75010	1	3894	A	AGT	0.5	Insertion
P57055	1	5016	TC	T	0.5	Deletion
P60002	1	5299	TG	T	1	Deletion
P57072	1	6444	T	TTC	0.5	Insertion
L26	1	7958	TG	T	0.5	Deletion
P94015	1	15626	G	GAAA	1	Insertion
P60002	1	17310	AT	A	1	Deletion
P94015	1	27299	G	GA	1	Insertion
P87	1	27811	CTT	C	1	Deletion
P34048	1	33466	C	CT	1	Insertion
P94015	1	33470	T	TA	1	Insertion
P34048	1	35752	A	AGAG	1	Insertion
P87	1	36131	CA	C	1	Deletion
P94015	1	36859	TG	T	1	Deletion
P76055	1	37260	A	AG	1	Insertion
P76067	1	37483	G	GA	1	Insertion
P76055	1	37686	AT	A	1	Deletion
P94015	1	41687	C	CGTG	1	Insertion
P57055	1	42090	CA	C	1	Deletion
P75063	1	44951	A	AC	1	Insertion
P34048	1	46322	TG	T	1	Deletion
P57072	1	46361	C	CT	1	Insertion
P75016	1	49894	CA	C	1	Deletion
P94015	1	51757	T	TA	1	Insertion
P60002	1	57925	TG	T	1	Deletion
P60002	1	58949	GA	G	1	Deletion
P94015	1	63155	AT	A	1	Deletion
P57055	1	69040	CA	C	1	Deletion
P57055	1	69126	CTT	C	1	Deletion
P94015	1	75442	A	AT	1	Insertion
P87	1	75496	C	CA	1	Insertion
P57055	1	78370	AAAAG	A	1	Deletion
P76067	1	78518	C	CT	1	Insertion
P94015	1	90039	AT	A	1	Deletion
P57055	1	104891	AATAGT	A	1	Deletion
P94015	1	111252	A	AAAC	1	Insertion
P87	1	111315	A	AGTAG	1	Insertion
P87	1	112317	C	CA	1	Insertion
P94015	1	112776	C	CTTAA	1	Insertion
P57055	1	123502	T	TA	1	Insertion
P57072	1	123627	G	GA	1	Insertion
P76067	1	123824	C	CA	1	Insertion
P87	1	125203	AT	A	1	Deletion
P87	1	125518	G	GACA	1	Insertion
P87	1	126616	T	TA	1	Insertion
P87	1	129017	TTAC	T	1	Deletion
P60002	1	129469	TTTG	T	1	Deletion
P57055	1	132599	CCTG	C	1	Deletion
P57055	1	132932	CACT	C	1	Deletion
P76055	1	138205	TA	T	1	Deletion
P37037	1	141063	CGTT	C	1	Deletion
P76067	1	141214	TA	T	1	Deletion
P37037	1	142066	ACTTGT	A	0.5	Deletion
GC75	1	142697	A	AGT	1	Insertion
P78042	1	142860	TA	T	0.5	Deletion
P37037	1	143014	T	TG	1	Insertion
P60002	1	143196	G	GT	1	Insertion
P57055	1	143344	GTAA	G	1	Deletion
P75016	1	143617	CT	C	1	Deletion
P57072	1	143654	GGACTC	G	1	Deletion
P34048	1	143994	CTT	C	1	Deletion
P87	1	144781	G	GATA	1	Insertion
P57055	1	145590	CTT	C	1	Deletion
P87	1	145914	A	AGG	1	Insertion
P76067	1	146578	TGG	T	1	Deletion
P94015	1	146612	G	GC	1	Insertion
P94015	1	147248	AAATG	A	1	Deletion
P57072	1	147842	T	TTGA	1	Insertion
19F	1	148623	A	AT	1	Insertion
P37039	1	153089	CTT	C	1	Deletion
P57072	1	153122	TG	T	1	Deletion
P87	1	154387	A	ATT	1	Insertion
P34048	1	155548	A	ACAAAT	1	Insertion
P37039	1	157208	T	TCAA	1	Insertion
P57055	1	157950	AAAG	A	1	Deletion
P94015	1	162192	ATGT	A	1	Deletion
P78042	1	163116	GT	G	1	Deletion
P94015	1	163965	T	TTC	1	Insertion
P57055	1	164000	G	GTTA	1	Insertion
P76067	1	164870	C	CA	1	Insertion
P57055	1	165904	G	GT	1	Insertion
P34048	1	169903	CA	C	1	Deletion
P60002	1	170070	ATTAC	A	1	Deletion
P75016	1	173762	G	GTT	1	Insertion
P76055	1	173967	C	CTT	1	Insertion
P94015	1	174588	TCAA	T	1	Deletion
P57055	1	178568	AC	A	0.5	Deletion
P94015	1	178617	G	GAA	1	Insertion
P34048	1	179679	GA	G	1	Deletion
P76055	1	179697	G	GA	1	Insertion
P57055	1	191364	AAAAG	A	1	Deletion
P94015	1	194038	AC	A	1	Deletion
P94015	1	194181	A	AAT	1	Insertion
P94015	1	203690	A	AG	1	Insertion
P76055	1	205065	A	AT	1	Insertion
P57055	1	213355	A	AT	1	Insertion
P57055	1	213574	C	CT	1	Insertion
P75010	1	213736	CGAA	C	0.5	Deletion
P57072	1	222653	A	AG	1	Insertion
P57055	1	222835	AT	A	1	Deletion
P94015	1	224357	CT	C	1	Deletion
P94015	1	224561	A	ATT	1	Insertion
P94015	1	226875	TTTGA	T	1	Deletion
P94015	1	230363	C	CAAGA	0.5	Insertion
P94015	1	230642	AG	A	1	Deletion
P94015	1	238685	T	TC	1	Insertion
P94015	1	238985	A	AG	1	Insertion
P94015	1	241623	GC	G	1	Deletion
P94015	1	242691	GT	G	1	Deletion
P57055	1	252912	CA	C	1	Deletion
P94015	1	255162	TAC	T	1	Deletion
P76067	1	261919	A	AT	1	Insertion
P57055	1	268287	AC	A	1	Deletion
P60002	1	275180	T	TTC	1	Insertion
P60002	1	275352	CT	C	1	Deletion
P76055	1	279552	G	GT	1	Insertion
P94015	1	280942	A	AT	1	Insertion
P94015	1	281300	C	CG	1	Insertion
P37037	1	284570	GA	G	1	Deletion
P76055	1	291658	TCC	T	1	Deletion
P76055	1	291752	GAT	G	1	Deletion
P94015	1	292754	G	GTT	1	Insertion
P87	1	293211	AT	A	1	Deletion
P76055	1	293783	C	CT	1	Insertion
P76055	1	297328	A	AT	1	Insertion
P60002	1	297563	CTCT	C	1	Deletion
P76055	1	297680	TA	T	1	Deletion
P75010	1	298348	CTCT	C	1	Deletion
P76055	1	299336	T	TC	1	Insertion
P87	1	303007	GA	G	1	Deletion
P94015	1	306231	CAAAA	C	1	Deletion
P37039	1	308613	GA	G	1	Deletion
P94015	1	310153	A	AGAT	1	Insertion
P76055	1	315966	G	GCAA	0.5	Insertion
P94015	1	318546	GA	G	1	Deletion
P87	1	318557	AAT	A	1	Deletion
P76067	1	318558	AT	A	1	Deletion
P94015	1	319581	TTTTG	T	1	Deletion
P60002	1	328443	TAA	T	1	Deletion
P87	1	332876	AT	A	1	Deletion
12C	1	336099	TA	T	0.5	Deletion
P60002	1	341659	T	TTATG	1	Insertion
P60002	1	344090	T	TC	1	Insertion
P57055	1	350657	T	TA	1	Insertion
P94015	1	350707	AAT	A	1	Deletion
P94015	1	353740	GA	G	1	Deletion
P94015	1	354322	TTC	T	1	Deletion
P94015	1	355906	A	AT	1	Insertion
P60002	1	356410	CT	C	1	Deletion
P76055	1	357067	C	CAT	1	Insertion
P94015	1	366243	CGAT	C	1	Deletion
P60002	1	368816	CTTG	C	1	Deletion
P60002	1	370765	CTT	C	1	Deletion
P94015	1	376645	G	GAA	1	Insertion
P94015	1	381085	A	AAAAG	1	Insertion
P94015	1	381156	A	ATAAT	1	Insertion
P94015	1	381366	AT	A	1	Deletion
P94015	1	386405	G	GT	1	Insertion
19F	1	387032	CATT	C	0.5	Deletion
P94015	1	389273	CA	C	1	Deletion
P94015	1	395084	GC	G	1	Deletion
P94015	1	395441	GA	G	1	Deletion
P94015	1	395537	G	GT	1	Insertion
P78042	1	395544	CT	C	1	Deletion
P60002	1	405277	A	AT	1	Insertion
P60002	1	406098	AG	A	1	Deletion
P94015	1	406621	AAC	A	1	Deletion
P94015	1	411164	AT	A	1	Deletion
P94015	1	418900	A	ATCT	1	Insertion
P57072	1	425931	ATT	A	1	Deletion
P37039	1	427439	A	AT	1	Insertion
P57072	1	429682	CT	C	1	Deletion
P76055	1	439862	GAAA	G	1	Deletion
P94015	1	440525	CA	C	1	Deletion
12C	1	445281	AGG	A	1	Deletion
P60002	1	445565	AG	A	1	Deletion
P60002	1	445641	T	TC	1	Insertion
P94015	1	446535	T	TCACA	1	Insertion
P76067	1	449173	T	TA	1	Insertion
P57072	1	451199	C	CA	1	Insertion
P75063	1	452165	CATA	C	1	Deletion
L26	1	454363	CAA	C	1	Deletion
P94015	1	456243	GT	G	1	Deletion
P94015	1	456349	GGA	G	1	Deletion
P60002	1	456426	GA	G	1	Deletion
P94015	1	456761	G	GTCA	1	Insertion
P94015	1	458093	TA	T	1	Deletion
P94015	1	460821	G	GT	1	Insertion
P94015	1	462531	A	AAAC	1	Insertion
P57072	1	465071	GAGA	G	1	Deletion
P94015	1	465084	TAAC	T	1	Deletion
GC75	1	465282	CT	C	1	Deletion
P94015	1	465566	CAA	C	1	Deletion
P57072	1	467143	C	CAAT	1	Insertion
P76055	1	468269	TC	T	1	Deletion
P94015	1	468966	GGTA	G	1	Deletion
P87	1	471743	GACA	G	1	Deletion
P57072	1	472688	TATTA	T	1	Deletion
P94015	1	473196	G	GACA	1	Insertion
P94015	1	473258	AG	A	1	Deletion
P94015	1	473411	C	CT	1	Insertion
P94015	1	473413	C	CTT	1	Insertion
P94015	1	473751	TC	T	1	Deletion
P76055	1	474073	GTGAA	G	1	Deletion
P57072	1	474301	CT	C	1	Deletion
P76055	1	474459	T	TAGTTA	1	Insertion
P37039	1	474731	A	AC	1	Insertion
P76055	1	475919	TA	T	1	Deletion
P76055	1	479250	CTAT	C	1	Deletion
P94015	1	481822	AT	A	1	Deletion
P76055	1	481920	A	AAAAT	1	Insertion
P94015	1	482114	GTT	G	1	Deletion
P87	1	483484	T	TG	1	Insertion
P76067	1	483486	A	AGGG	1	Insertion
P94015	1	483494	G	GGA	1	Insertion
P94015	1	484121	TTA	T	1	Deletion
P94015	1	484596	G	GA	1	Insertion
P94015	1	484656	TTA	T	1	Deletion
P60002	1	485357	C	CTTG	1	Insertion
P60002	1	486481	G	GAT	1	Insertion
P60002	1	486482	G	GA	1	Insertion
P78042	1	486556	T	TA	1	Insertion
P94015	1	486586	TGTTG	T	1	Deletion
P60002	1	487845	A	ATGAT	0.5	Insertion
P94015	1	487862	G	GATTTA	1	Insertion
P94015	1	488379	A	AT	1	Insertion
P75016	1	488608	AG	A	1	Deletion
P57072	1	490232	A	AAGAG	1	Insertion
P94015	1	490436	TTCC	T	1	Deletion
P94015	1	495173	G	GAA	1	Insertion
P75010	1	495289	TGTA	T	1	Deletion
P87	1	496532	CT	C	1	Deletion
P75063	1	496607	TTTC	T	1	Deletion
P37039	1	496774	C	CT	1	Insertion
P75063	1	497184	T	TC	0.5	Insertion
P60002	1	497902	A	ACAAAG	1	Insertion
P94015	1	498306	C	CGAT	1	Insertion
P57055	1	499602	A	AACC	1	Insertion
P94015	1	499737	T	TTCA	1	Insertion
P34048	1	501761	GTG	"G,GG"	0.5	Insertion
P60002	1	503858	A	AC	1	Insertion
P57055	1	504545	T	TTTG	1	Insertion
P34048	1	505305	A	AC	1	Insertion
P34048	1	505311	A	AT	1	Insertion
P94015	1	505541	G	GA	1	Insertion
P87	1	505915	TA	T	1	Deletion
P94015	1	512351	CT	C	1	Deletion
P57055	1	512391	AT	A	1	Deletion
P94015	1	513292	AAAG	A	1	Deletion
P57055	1	514071	GA	G	1	Deletion
P87	1	515439	CT	C	1	Deletion
19F	1	515850	CAGG	C	1	Deletion
P87	1	517789	CAAG	C	1	Deletion
P87	1	517942	GTTC	G	1	Deletion
P57055	1	520881	TG	T	1	Deletion
P94015	1	520926	CA	C	1	Deletion
P94015	1	521291	C	CA	1	Insertion
P94015	1	522867	GAAC	G	1	Deletion
P57055	1	523194	AT	A	1	Deletion
P94015	1	523356	A	ATT	1	Insertion
P57055	1	523854	A	AAC	1	Insertion
P76067	1	523868	C	CACAT	1	Insertion
P34048	1	526977	G	GCTT	1	Insertion
P57055	1	527778	TA	T	1	Deletion
P60002	1	529311	G	GTA	1	Insertion
P94015	1	529325	T	TAA	1	Insertion
P60002	1	530131	TC	T	1	Deletion
P78042	1	530574	TCTG	T	1	Deletion
P37039	1	534482	TA	T	1	Deletion
P57055	1	534598	CTTG	C	1	Deletion
P57055	1	534645	GA	G	1	Deletion
P57072	1	536576	CA	C	1	Deletion
P87	1	539859	TA	T	1	Deletion
P57055	1	540002	ATT	A	1	Deletion
P94015	1	544892	TAG	T	1	Deletion
P75063	1	550803	C	CAGT	1	Insertion
P57055	1	553727	A	AC	1	Insertion
P94015	1	554631	TA	T	1	Deletion
P94015	1	562005	T	TA	1	Insertion
P94015	1	562325	T	TA	1	Insertion
P94015	1	565256	A	AC	1	Insertion
P57055	1	567387	A	ATT	1	Insertion
P57055	1	569487	GT	G	1	Deletion
P57055	1	572143	CA	C	1	Deletion
P57055	1	573461	G	GA	1	Insertion
P57055	1	574048	G	GA	1	Insertion
P57055	1	579729	GAA	G	1	Deletion
P57055	1	581736	G	GAT	1	Insertion
P94015	1	581752	CT	C	1	Deletion
P57055	1	582881	ATT	A	1	Deletion
P57055	1	585883	AT	A	1	Deletion
P87	1	593575	A	AG	1	Insertion
P94015	1	593840	A	AGGT	1	Insertion
P60002	1	600255	CAA	C	1	Deletion
P75016	1	605668	A	AT	1	Insertion
P87	1	610125	AT	A	1	Deletion
P87	1	610202	T	TA	1	Insertion
P57055	1	611777	G	GA	1	Insertion
P87	1	622232	A	ATT	1	Insertion
P94015	1	624784	T	TC	1	Insertion
P75016	1	628056	C	CTTT	0.5	Insertion
P87	1	631998	AT	A	1	Deletion
P57055	1	633649	A	ATT	1	Insertion
P87	1	638537	ATCT	A	1	Deletion
P87	1	639091	AT	A	1	Deletion
P87	1	644641	TATG	T	1	Deletion
P87	1	649621	CCA	C	1	Deletion
P87	1	655721	T	TC	1	Insertion
P94015	1	656473	TC	T	1	Deletion
P94015	1	665963	GA	G	1	Deletion
P76055	1	666049	G	GA	1	Insertion
P60002	1	666622	GA	G	1	Deletion
P60002	1	668811	C	CT	1	Insertion
P94015	1	674033	A	AAAC	1	Insertion
P57072	1	674076	AT	A	1	Deletion
P94015	1	674689	C	CT	1	Insertion
P60002	1	676103	GAACA	G	0.5	Deletion
P94015	1	676232	CA	C	1	Deletion
P87	1	676360	G	GA	1	Insertion
P94015	1	676421	T	TA	1	Insertion
P87	1	677003	C	CT	1	Insertion
P94015	1	679244	AT	A	1	Deletion
P94015	1	683927	GC	G	1	Deletion
P60002	1	694065	TTTC	T	1	Deletion
P76055	1	699610	CT	C	1	Deletion
P94015	1	701125	GT	G	1	Deletion
P94015	1	701231	CT	C	1	Deletion
P75010	1	706523	C	CA	1	Insertion
P94015	1	708112	GCAA	G	1	Deletion
P94015	1	712591	GGA	G	1	Deletion
P94015	1	714628	AC	A	1	Deletion
P76067	1	714777	A	ACCTT	1	Insertion
P57072	1	714883	AT	A	1	Deletion
12C	1	719382	AT	A	1	Deletion
P57072	1	722676	T	TA	1	Insertion
P94015	1	726947	ATT	A	1	Deletion
P75063	1	735844	C	CT	1	Insertion
P76067	1	736580	CT	C	1	Deletion
P94015	1	739851	T	TA	1	Insertion
P57072	1	740491	C	CA	1	Insertion
P57072	1	740567	G	GA	1	Insertion
P94015	1	740590	TAA	T	1	Deletion
P57072	1	742167	AT	A	1	Deletion
P94015	1	746445	G	GAA	1	Insertion
P94015	1	746513	GA	G	1	Deletion
P75016	1	748137	C	CAA	1	Insertion
P94015	1	749567	G	GAA	1	Insertion
P60002	1	750589	ATC	A	1	Deletion
P94015	1	750591	CAT	C	1	Deletion
P94015	1	751246	ATTGTG	A	1	Deletion
P75063	1	758117	T	TG	1	Insertion
P94015	1	759840	GAA	G	1	Deletion
P60002	1	761368	AAC	A	0.5	Deletion
P94015	1	761753	CACA	C	1	Deletion
P34048	1	771326	AT	A	1	Deletion
P94015	1	773708	C	CA	1	Insertion
P94015	1	776375	A	AAG	1	Insertion
P94015	1	776441	TA	T	1	Deletion
P94015	1	776606	T	TTG	1	Insertion
P94015	1	778931	CT	C	1	Deletion
P94015	1	780549	AT	A	1	Deletion
P94015	1	785128	C	CAT	1	Insertion
P37037	1	785133	A	ATG	0.5	Insertion
P94015	1	787105	A	AT	1	Insertion
P94015	1	787485	CA	C	1	Deletion
P37005	1	793783	CA	C	1	Deletion
P34048	1	794228	G	GT	1	Insertion
12C	1	796973	AT	A	1	Deletion
P76055	1	799545	AC	A	1	Deletion
P60002	1	801640	AT	A	1	Deletion
P37037	1	804845	AC	A	1	Deletion
P94015	1	806176	AG	A	1	Deletion
P94015	1	807389	CCAT	C	1	Deletion
P94015	1	812726	AC	A	1	Deletion
P57055	1	815984	GA	G	1	Deletion
P57055	1	815987	GAA	G	1	Deletion
P94015	1	816058	A	AT	1	Insertion
P94015	1	816270	AATT	A	1	Deletion
P94015	1	816646	G	GT	1	Insertion
P76055	1	816658	T	TCG	1	Insertion
P37039	1	816957	ACCCCC	A	1	Deletion
P57055	1	817836	GT	G	1	Deletion
P76055	1	817990	CAA	C	1	Deletion
P57055	1	818475	TTTC	T	1	Deletion
P94015	1	822032	CAA	C	1	Deletion
P75063	1	822450	C	CATT	0.5	Insertion
P57055	1	824711	CAAA	C	1	Deletion
P57055	1	826223	TTCG	T	1	Deletion
P60002	1	826722	TCA	T	1	Deletion
P57072	1	828473	C	CT	1	Insertion
P76055	1	831872	GTGT	G	1	Deletion
P94015	1	831903	C	CG	1	Insertion
P94015	1	834118	A	AAAAG	1	Insertion
P76055	1	835924	CTAT	C	1	Deletion
P76055	1	837077	TTG	T	1	Deletion
GC75	1	837306	A	AT	0.5	Insertion
P78042	1	837321	TAA	T	1	Deletion
P57055	1	841932	GATAT	G	1	Deletion
P37039	1	862077	T	TACA	1	Insertion
P76067	1	862493	C	CT	1	Insertion
P87	1	864503	T	TGAA	1	Insertion
P76055	1	865993	AT	A	1	Deletion
P57055	1	866928	T	TA	1	Insertion
P76055	1	866949	C	CCTTT	1	Insertion
P94015	1	866983	TA	T	1	Deletion
P75063	1	867070	GTTTTT	G	1	Deletion
P75010	1	869243	CTT	C	1	Deletion
P34048	1	874378	GT	G	1	Deletion
P57055	1	875636	AAG	A	1	Deletion
P60002	1	875684	TTTG	T	0.5	Deletion
P60002	1	875763	TA	T	1	Deletion
P60002	1	875945	A	ACTG	0.5	Insertion
P75010	1	876146	C	CGTA	0.5	Insertion
P60002	1	876369	T	TA	1	Insertion
P60002	1	876370	T	TTC	1	Insertion
P60002	1	878820	T	TTTG	1	Insertion
P60002	1	878823	G	GTTA	1	Insertion
P76055	1	882013	C	CT	1	Insertion
P94015	1	888212	AAAC	A	1	Deletion
P94015	1	888229	A	AG	1	Insertion
P60002	1	889020	A	AT	1	Insertion
P60002	1	889109	AT	A	1	Deletion
P94015	1	889112	T	TG	1	Insertion
P94015	1	889640	ATTC	A	1	Deletion
P60002	1	889808	AT	A	1	Deletion
P94015	1	889912	C	CA	1	Insertion
P94015	1	892686	CT	C	1	Deletion
P75063	1	896173	C	CAAT	1	Insertion
P75010	1	897342	CT	C	1	Deletion
GC75	1	897535	TAG	T	1	Deletion
P57072	1	899944	C	CT	1	Insertion
P75010	1	901177	TG	T	1	Deletion
P75010	1	901458	G	GAA	1	Insertion
P94015	1	901534	CAA	C	1	Deletion
P94015	1	904937	AG	A	1	Deletion
P94015	1	908328	C	CTT	1	Insertion
P57072	1	908525	TTTA	T	1	Deletion
P57055	1	916356	C	CA	1	Insertion
P94015	1	919903	AT	A	1	Deletion
P75010	1	921008	CT	C	1	Deletion
P94015	1	921267	G	GA	1	Insertion
P75010	1	928896	GA	G	1	Deletion
P94015	1	939086	A	AT	1	Insertion
P76067	1	943482	CT	C	1	Deletion
P76067	1	945602	GA	G	1	Deletion
P57055	1	945951	C	CA	1	Insertion
P94015	1	948750	TC	T	1	Deletion
P76067	1	950032	CG	C	1	Deletion
P94015	1	950110	AT	A	1	Deletion
P60002	1	952077	T	TC	1	Insertion
P60002	1	964590	ATC	A	0.5	Deletion
P76067	1	970895	GGA	G	1	Deletion
P60002	1	972264	AT	A	1	Deletion
P94015	1	972270	AAC	A	1	Deletion
P60002	1	972271	AC	A	1	Deletion
P60002	1	972543	GA	G	1	Deletion
P60002	1	972911	T	TC	1	Insertion
P87	1	981912	T	TCTTC	1	Insertion
P57072	1	982563	C	CTA	1	Insertion
P75010	1	984748	A	AT	1	Insertion
P78048	1	991183	AAGTT	A	0.5	Deletion
P87	1	991614	AAAAAT	A	0.5	Deletion
P75063	1	993437	C	CTA	0.5	Insertion
P60002	1	997219	T	TA	1	Insertion
P94015	1	1000429	T	TG	1	Insertion
P94015	1	1000694	AT	A	1	Deletion
P76055	1	1004303	GA	G	1	Deletion
P76055	1	1004455	GAAA	G	1	Deletion
P76067	1	1011377	A	ATG	1	Insertion
P94015	1	1011958	AT	A	1	Deletion
P78042	1	1012546	A	AT	1	Insertion
P34048	1	1015660	GGT	G	0.5	Deletion
P94015	1	1015725	A	AC	1	Insertion
P94015	1	1025754	AGGGG	A	1	Deletion
P78042	1	1026195	G	GCTA	1	Insertion
P60002	1	1026211	C	CTAT	1	Insertion
P75016	1	1026780	CACT	C	0.5	Deletion
P60002	1	1028222	AAAAAT	A	0.5	Deletion
P94015	1	1028526	CATT	C	1	Deletion
P75010	1	1028985	T	TGGC	1	Insertion
P60002	1	1028992	G	GGCA	1	Insertion
P57055	1	1028994	T	TGGC	1	Insertion
P94015	1	1032107	TG	T	1	Deletion
P94015	1	1032110	TGA	T	1	Deletion
P57072	1	1032681	A	AATAG	1	Insertion
P94015	1	1032842	A	AAG	1	Insertion
P75063	1	1032848	GAA	G	1	Deletion
P94015	1	1033818	A	AT	1	Insertion
P94015	1	1033861	AT	A	1	Deletion
P87	1	1035923	TA	T	1	Deletion
P94015	1	1036014	T	TC	0.5	Insertion
P57072	1	1041988	TA	T	1	Deletion
P60002	1	1043309	AGGT	A	1	Deletion
19F	1	1043691	C	CTGTAT	1	Insertion
P94015	1	1043743	TTC	T	1	Deletion
P57072	1	1044123	A	ATT	1	Insertion
P60002	1	1044158	ATT	A	1	Deletion
P57072	1	1044253	A	AC	1	Insertion
P75010	1	1045953	A	ACAC	1	Insertion
P76067	1	1046098	ATTC	A	0.5	Deletion
P78042	1	1047282	CACA	C	1	Deletion
P78042	1	1047349	C	CA	1	Insertion
P94015	1	1047532	A	AAAC	1	Insertion
P60002	1	1048253	G	GTT	1	Insertion
P94015	1	1054692	A	AGGT	1	Insertion
P57055	1	1055125	G	GT	0.5	Insertion
P57055	1	1055590	GTTA	G	1	Deletion
P57055	1	1058429	A	AGAG	0.5	Insertion
P75016	1	1062055	TA	T	0.5	Deletion
P76055	1	1063066	T	TA	1	Insertion
P94015	1	1063133	TAA	T	1	Deletion
P75016	1	1063645	C	CA	1	Insertion
P57055	1	1066088	GA	G	1	Deletion
P76067	1	1070059	TC	T	1	Deletion
P94015	1	1072763	AT	A	1	Deletion
P94015	1	1072799	TA	T	1	Deletion
P57055	1	1073914	TC	T	1	Deletion
P87	1	1074102	A	AG	1	Insertion
P57072	1	1074251	T	TA	1	Insertion
P94015	1	1076734	C	CA	1	Insertion
P57072	1	1077129	A	ATT	1	Insertion
P75016	1	1081239	A	AAT	0.5	Insertion
P94015	1	1081401	TG	T	1	Deletion
P94015	1	1083223	GCAA	G	1	Deletion
P76067	1	1085761	CCAA	C	1	Deletion
GC75	1	1086649	TG	T	0.5	Deletion
P75016	1	1086875	A	AGCT	0.5	Insertion
P94015	1	1090759	CCT	C	1	Deletion
P57072	1	1092304	G	GCAT	1	Insertion
P57072	1	1096104	G	GT	1	Insertion
P94015	1	1097529	AT	A	1	Deletion
P87	1	1099174	CA	C	1	Deletion
P57055	1	1100344	CA	C	1	Deletion
P75063	1	1102517	G	GA	1	Insertion
P94015	1	1116198	C	CT	1	Insertion
P76055	1	1116235	A	AT	1	Insertion
P87	1	1119932	GATAA	G	0.5	Deletion
P94015	1	1135676	CT	C	1	Deletion
P94015	1	1136409	GA	G	1	Deletion
P76067	1	1137267	C	CA	1	Insertion
P57072	1	1141021	C	CAA	1	Insertion
P94015	1	1141034	A	AAG	1	Insertion
P76055	1	1143011	G	GA	1	Insertion
P60002	1	1148423	CT	C	1	Deletion
P60002	1	1148930	GA	G	1	Deletion
P57055	1	1151583	TA	T	1	Deletion
P57055	1	1155237	T	TA	1	Insertion
P94015	1	1155981	CT	C	1	Deletion
P57055	1	1156079	CT	C	1	Deletion
P87	1	1156584	GA	G	1	Deletion
P76067	1	1157864	GA	G	1	Deletion
P87	1	1158665	A	ATTT	0.5	Insertion
P87	1	1158841	T	TTATC	0.5	Insertion
P60002	1	1158887	TC	T	1	Deletion
P57072	1	1161185	AG	A	1	Deletion
P57072	1	1161188	AG	A	1	Deletion
P94015	1	1161275	TTTG	T	1	Deletion
P94015	1	1163552	A	AT	1	Insertion
P94015	1	1163609	AG	A	1	Deletion
P94015	1	1165943	CA	C	1	Deletion
P94015	1	1167701	G	GAAA	1	Insertion
P60002	1	1167708	A	AG	0.5	Insertion
P76067	1	1168092	AT	A	1	Deletion
P57072	1	1176351	A	AGTG	1	Insertion
P34048	1	1177162	C	CT	1	Insertion
GC75	1	1177359	T	TA	1	Insertion
P94015	1	1177431	T	TA	1	Insertion
P57055	1	1181048	A	AAT	1	Insertion
P60002	1	1182470	AT	A	1	Deletion
GC75	1	1187745	CAA	"C,CA"	0.5	Insertion
P94015	1	1190099	GT	G	1	Deletion
P76067	1	1191347	CT	C	1	Deletion
P57072	1	1192408	CT	C	1	Deletion
P76055	1	1194567	CT	C	1	Deletion
P60002	1	1203606	AT	A	1	Deletion
P60002	1	1203790	A	AG	1	Insertion
P60002	1	1205145	AT	A	0.5	Deletion
P87	1	1208449	CT	C	1	Deletion
P76055	1	1216737	A	AGG	1	Insertion
P76055	1	1218190	CT	C	1	Deletion
GC75	1	1218266	A	ACC	1	Insertion
P94015	1	1220911	GT	G	1	Deletion
P76055	1	1221206	CA	C	1	Deletion
P76055	1	1221365	C	CT	1	Insertion
P94015	1	1223422	CT	C	1	Deletion
P76055	1	1225006	CCA	C	1	Deletion
P94015	1	1225237	AAT	A	1	Deletion
P60002	1	1225238	AT	A	1	Deletion
P34048	1	1226376	CCTTA	C	1	Deletion
P60002	1	1230857	A	AGTT	1	Insertion
P87	1	1230972	A	ACT	0.5	Insertion
P94015	1	1231268	TTATA	T	1	Deletion
P60002	1	1233779	GT	G	1	Deletion
GC75	1	1234865	T	TATCA	0.5	Insertion
P94015	1	1235925	G	GA	1	Insertion
P94015	1	1242046	A	AT	1	Insertion
P57055	1	1242100	TA	T	1	Deletion
P57055	1	1242797	TG	T	1	Deletion
P60002	1	1242801	G	GGA	1	Insertion
P94015	1	1242803	GT	G	1	Deletion
P57055	1	1243096	G	GTCAAA	1	Insertion
P94015	1	1243435	TA	T	1	Deletion
P94015	1	1243671	TACC	T	1	Deletion
P94015	1	1244907	ACAC	A	1	Deletion
P57072	1	1247732	AG	A	1	Deletion
P57072	1	1247734	AC	A	1	Deletion
P75010	1	1249843	C	CA	1	Insertion
P60002	1	1250797	A	AAGAG	1	Insertion
P94015	1	1253398	AT	A	1	Deletion
P57055	1	1256826	AT	A	1	Deletion
P57055	1	1256828	AG	A	1	Deletion
P60002	1	1260726	TCC	T	1	Deletion
P34048	1	1261023	CA	C	1	Deletion
P34048	1	1263375	AGTAT	A	1	Deletion
P57055	1	1263628	GAA	G	1	Deletion
P94015	1	1263788	T	TA	1	Insertion
P78042	1	1277706	GTA	G	1	Deletion
P57055	1	1278564	A	AAAT	1	Insertion
P75063	1	1283060	G	GTT	1	Insertion
L26	1	1284088	T	TTA	1	Insertion
P87	1	1285557	GAT	G	1	Deletion
P94015	1	1286348	A	AC	1	Insertion
P94015	1	1286349	ATG	A	1	Deletion
P94015	1	1286424	TCTA	T	1	Deletion
P94015	1	1286505	CT	C	1	Deletion
P94015	1	1288177	A	ATT	1	Insertion
P94015	1	1288184	AG	A	1	Deletion
P94015	1	1291465	GT	G	1	Deletion
P57072	1	1292009	G	GA	1	Insertion
P34048	1	1292074	T	TA	1	Insertion
P60002	1	1292432	AAAAC	A	1	Deletion
P94015	1	1294248	A	AT	1	Insertion
P60002	1	1308562	G	GT	1	Insertion
P94015	1	1309574	C	CTAT	1	Insertion
P60002	1	1309682	G	GC	1	Insertion
P57072	1	1313635	TC	T	1	Deletion
P87	1	1314876	CCAT	C	0.5	Deletion
P78048	1	1315564	C	CATT	1	Insertion
P75010	1	1316784	T	TGCA	0.5	Insertion
P94015	1	1317463	A	AG	1	Insertion
P37039	1	1317748	AAAT	A	0.5	Deletion
P57055	1	1317992	AAT	A	1	Deletion
P60002	1	1318178	T	TAA	1	Insertion
P78048	1	1318787	G	GA	1	Insertion
12C	1	1319111	TAA	T	1	Deletion
P75063	1	1320672	A	ATTATG	0.5	Insertion
P57072	1	1321805	C	CA	1	Insertion
P94015	1	1322333	C	CA	1	Insertion
P94015	1	1327166	CTCC	"C,CCC"	0.5	Insertion
P94015	1	1327374	T	TACCA	1	Insertion
P60002	1	1328820	G	GAATA	0.5	Insertion
P57055	1	1329313	C	CA	1	Insertion
P75063	1	1329559	CA	C	1	Deletion
P78042	1	1330389	CTTAA	C	1	Deletion
P75016	1	1331590	A	AT	1	Insertion
P76067	1	1331637	TG	T	1	Deletion
P34048	1	1334147	TA	T	1	Deletion
P57055	1	1335360	ATTCT	A	1	Deletion
P57072	1	1336725	CTT	C	1	Deletion
P60002	1	1336871	TGGG	T	1	Deletion
P57072	1	1340207	ATTTCC	A	1	Deletion
P75016	1	1340688	C	CT	0.5	Insertion
P57055	1	1340700	C	CA	1	Insertion
P76055	1	1341557	TAAC	T	0.5	Deletion
P34048	1	1341826	G	GCAT	0.5	Insertion
P60002	1	1342232	GTAGTA	G	1	Deletion
P94015	1	1343674	T	TA	0.5	Insertion
12C	1	1345096	TACA	"T,TACAACA"	0.5	Insertion
P37039	1	1345847	CCAT	C	1	Deletion
P34048	1	1349757	GT	G	1	Deletion
P57072	1	1350477	C	CT	1	Insertion
P60002	1	1352376	T	TACC	0.5	Insertion
P60002	1	1352907	A	ACCC	0.5	Insertion
P87	1	1353269	ATGG	A	0.5	Deletion
P57072	1	1353654	C	CT	1	Insertion
P76055	1	1355925	TA	T	1	Deletion
P60002	1	1357771	TA	T	1	Deletion
P75016	1	1358047	CGTAG	C	1	Deletion
P76055	1	1358239	GTT	G	1	Deletion
P76055	1	1358393	T	TAC	1	Insertion
P60002	1	1358513	GTT	G	1	Deletion
P76055	1	1358781	CTTT	C	1	Deletion
P76055	1	1358944	G	GC	1	Insertion
P57055	1	1359128	A	AT	1	Insertion
P76055	1	1359824	A	AT	1	Insertion
P57072	1	1360677	TA	T	1	Deletion
P57072	1	1360680	TAA	T	1	Deletion
P87	1	1364601	ATAC	A	0.5	Deletion
P37005	1	1372567	C	CTG	1	Insertion
P76067	1	1377572	T	TCC	0.5	Insertion
P76055	1	1377832	A	AT	1	Insertion
GC75	1	1379577	AG	A	0.5	Deletion
GC75	1	1379584	AAG	A	0.5	Deletion
P57072	1	1380326	T	TCAA	1	Insertion
P76055	1	1380433	CT	C	1	Deletion
P57072	1	1380441	TAAC	T	1	Deletion
P57072	1	1394561	TAA	T	1	Deletion
P57072	1	1396232	G	GA	1	Insertion
P60002	1	1398222	G	GT	1	Insertion
P57055	1	1406506	GAA	G	0.5	Deletion
P57072	1	1408409	CAA	C	1	Deletion
GC75	1	1408422	A	AG	1	Insertion
GC75	1	1408486	T	TG	1	Insertion
GC75	1	1408758	C	CA	1	Insertion
P75016	1	1411111	T	TC	1	Insertion
GC75	1	1412014	C	CACA	1	Insertion
P94015	1	1412021	ACAG	A	0.5	Deletion
P94015	1	1416377	A	ATTATT	1	Insertion
P57072	1	1416915	A	AG	1	Insertion
P94015	1	1431651	AAT	A	1	Deletion
P76055	1	1438912	C	CT	1	Insertion
P94015	1	1440910	CTTGTT	C	1	Deletion
P57072	1	1442163	TA	T	1	Deletion
P57072	1	1446091	C	CT	1	Insertion
P57072	1	1446185	C	CT	1	Insertion
P75010	1	1446261	G	GT	1	Insertion
P75010	1	1447263	G	GCAA	0.5	Insertion
P57072	1	1450444	G	GTT	1	Insertion
P75063	1	1450471	AT	A	1	Deletion
P75063	1	1452273	ATTCT	A	0.5	Deletion
L26	1	1453151	AT	A	1	Deletion
P57072	1	1455218	CA	C	1	Deletion
P60002	1	1455227	AAT	A	0.5	Deletion
L26	1	1455361	GT	G	1	Deletion
P57072	1	1458146	G	GAA	1	Insertion
P57072	1	1458663	T	TC	1	Insertion
P57072	1	1458691	CAATT	C	1	Deletion
P60002	1	1458767	G	GT	1	Insertion
P60002	1	1462441	A	ATATG	1	Insertion
P76067	1	1462710	G	GT	1	Insertion
GC75	1	1465128	CA	C	1	Deletion
GC75	1	1470384	GA	G	1	Deletion
P57072	1	1487696	GAA	G	1	Deletion
12C	1	1489848	TA	T	0.5	Deletion
P57072	1	1490293	GAA	G	1	Deletion
P76055	1	1492992	GAAA	G	1	Deletion
P57072	1	1493021	CA	C	1	Deletion
P57072	1	1497278	T	TTTA	1	Insertion
P57072	1	1497606	TA	T	1	Deletion
P78042	1	1497783	C	CAG	1	Insertion
P75010	1	1498259	GC	G	1	Deletion
P60002	1	1507408	TG	T	0.5	Deletion
P34048	1	1509551	T	TA	1	Insertion
P57072	1	1516706	CT	C	1	Deletion
P57072	1	1517832	G	GA	1	Insertion
P76055	1	1523546	T	TTTG	1	Insertion
GC75	1	1525760	G	GA	1	Insertion
P57072	1	1536019	C	CTT	1	Insertion
P57072	1	1538644	G	GA	1	Insertion
GC75	1	1539000	G	GA	1	Insertion
P57072	1	1540682	CTTTT	C	1	Deletion
P57072	1	1541986	TAC	T	1	Deletion
P94015	1	1549196	TGTG	T	1	Deletion
P60002	1	1549221	GTGA	G	1	Deletion
P76055	1	1558113	TA	T	1	Deletion
P75063	1	1561388	A	AT	0.5	Insertion
P34048	1	1564261	CTT	C	1	Deletion
P60002	1	1565338	A	AT	1	Insertion
P94015	1	1569431	TA	T	1	Deletion
P78042	1	1570838	GA	G	1	Deletion
P60002	1	1573732	A	AT	1	Insertion
P57072	1	1574379	TAG	T	0.5	Deletion
P60002	1	1574380	AG	A	1	Deletion
P75010	1	1577646	T	TA	1	Insertion
P60002	1	1580627	G	GCCAT	0.5	Insertion
P75010	1	1581080	G	GAA	1	Insertion
P76055	1	1589942	GTAT	G	1	Deletion
P60002	1	1592619	AG	A	1	Deletion
P60002	1	1594020	ATT	A	1	Deletion
P76055	1	1594482	A	ATT	1	Insertion
P60002	1	1594674	AGGG	A	1	Deletion
P75016	1	1595140	T	TA	1	Insertion
P87	1	1595185	G	GA	1	Insertion
P60002	1	1598515	G	GAA	1	Insertion
P57072	1	1599201	GAA	G	1	Deletion
P57072	1	1600035	A	AG	1	Insertion
P60002	1	1600060	CGAT	C	1	Deletion
P57072	1	1600614	GACA	G	1	Deletion
P87	1	1603762	G	GAA	1	Insertion
P87	1	1604085	GTTA	G	1	Deletion
P76055	1	1604140	C	CA	1	Insertion
P60002	1	1617073	A	AT	1	Insertion
P76055	1	1623745	C	CT	1	Insertion
P76067	1	1629524	A	AAAAGC	1	Insertion
P76067	1	1629817	AT	A	1	Deletion
P75016	1	1629910	GA	G	0.5	Deletion
P75016	1	1630608	T	TA	1	Insertion
P75016	1	1630609	T	TA	1	Insertion
P76055	1	1631067	C	CG	1	Insertion
P76055	1	1631224	A	AT	1	Insertion
P75063	1	1631668	AG	A	1	Deletion
P34048	1	1632773	T	TTGG	1	Insertion
P60002	1	1636889	G	GA	1	Insertion
P57072	1	1636898	A	AAT	0.5	Insertion
P75063	1	1639184	TC	T	0.5	Deletion
P75016	1	1639246	CAT	C	1	Deletion
P76055	1	1640856	AG	A	1	Deletion
P34048	1	1640945	AG	A	1	Deletion
P76067	1	1642915	TGGC	T	1	Deletion
P60002	1	1642980	A	ACTT	0.5	Insertion
P60002	1	1643490	G	GGTT	1	Insertion
P57072	1	1649583	CTCAT	C	1	Deletion
P60002	1	1649585	CA	C	1	Deletion
P60002	1	1649587	TTCA	T	1	Deletion
GC75	1	1652858	GTTA	G	1	Deletion
P87	1	1653900	AT	A	1	Deletion
P60002	1	1654474	AG	A	1	Deletion
P76055	1	1654680	TG	T	1	Deletion
P76067	1	1654882	GA	G	1	Deletion
P60002	1	1655268	GT	G	1	Deletion
P78042	1	1655786	ACTAT	A	0.5	Deletion
P94015	1	1656521	T	TATTG	1	Insertion
P94015	1	1656581	C	CA	1	Insertion
L26	1	1666474	C	CA	1	Insertion
P94015	1	1672985	GGGA	G	1	Deletion
P76055	1	1674061	G	GTATA	1	Insertion
P76055	1	1675891	CGT	C	1	Deletion
P60002	1	1675949	TTTTTC	T	1	Deletion
P94015	1	1676431	CT	C	1	Deletion
P94015	1	1677824	CTCA	C	1	Deletion
P75063	1	1679251	C	CTA	1	Insertion
P76055	1	1680305	TA	T	1	Deletion
P78042	1	1681985	C	CA	1	Insertion
P34048	1	1693667	A	AG	1	Insertion
P34048	1	1693669	A	AG	1	Insertion
P94015	1	1707486	C	CA	1	Insertion
P75016	1	1708507	C	CCG	0.5	Insertion
P94015	1	1710141	AT	A	1	Deletion
P60002	1	1714158	ATT	A	0.5	Deletion
P57055	1	1717490	CT	C	0.5	Deletion
P75010	1	1717815	CT	C	1	Deletion
P78042	1	1722150	A	AT	0.5	Insertion
P60002	1	1722479	CA	C	0.5	Deletion
P78042	1	1725958	T	TA	1	Insertion
P60002	1	1727434	TTGA	T	1	Deletion
P57072	1	1729286	T	TA	1	Insertion
P57072	1	1731374	G	GGTA	1	Insertion
12C	1	1735456	T	TA	1	Insertion
P76055	1	1735505	TG	T	0.5	Deletion
P76055	1	1738081	A	AAT	1	Insertion
P76055	1	1738127	A	AG	1	Insertion
P60002	1	1738758	GA	G	1	Deletion
P60002	1	1738828	CA	C	1	Deletion
12C	1	1740501	T	TTTC	1	Insertion
GC75	1	1743475	A	AT	1	Insertion
P75010	1	1744782	C	CATG	1	Insertion
P87	1	1744821	A	AT	1	Insertion
P94015	1	1746437	CT	C	1	Deletion
P75016	1	1747224	CT	C	1	Deletion
P87	1	1756489	AT	A	1	Deletion
P78048	1	1763546	G	GAA	1	Insertion
P76055	1	1763705	CA	C	1	Deletion
P94015	1	1768600	ATT	A	1	Deletion
P87	1	1772646	G	GA	1	Insertion
P75016	1	1772686	TAAC	T	1	Deletion
P57072	1	1773250	GCAA	G	0.5	Deletion
P94015	1	1779311	TC	T	1	Deletion
P57072	1	1780449	A	AT	1	Insertion
P87	1	1783056	TA	T	1	Deletion
P94015	1	1789573	T	TG	1	Insertion
P94015	1	1789697	AG	A	1	Deletion
P94015	1	1790013	C	CT	1	Insertion
P57072	1	1793832	A	AG	0.5	Insertion
P57055	1	1813708	GA	G	1	Deletion
P78042	1	1823679	C	CT	1	Insertion
P75010	1	1833614	TC	T	1	Deletion
P60002	1	1834197	T	TA	1	Insertion
P94015	1	1837886	C	CT	1	Insertion
GC75	1	1838927	CTT	"C,CT"	0.5	Insertion
P94015	1	1840837	ATGC	A	1	Deletion
P60002	1	1841735	AAG	A	1	Deletion
P76055	1	1842452	AT	A	1	Deletion
P75010	1	1845896	AT	A	1	Deletion
P57072	1	1846176	C	CAGAA	1	Insertion
P60002	1	1856441	G	GT	1	Insertion
P94015	1	1860406	TA	T	1	Deletion
P94015	1	1861763	TTG	T	1	Deletion
P94015	1	1866147	C	CG	1	Insertion
P76055	1	1867732	CTT	C	0.5	Deletion
P57072	1	1870764	CA	C	1	Deletion
P57072	1	1870992	TA	T	1	Deletion
P57055	1	1876157	CT	C	1	Deletion
P57055	1	1879544	G	GT	1	Insertion
P94015	1	1882323	GT	G	1	Deletion
P94015	1	1895226	C	CA	1	Insertion
P76055	1	1907256	CA	C	1	Deletion
P60002	1	1907266	AC	A	1	Deletion
P94015	1	1907293	CT	C	1	Deletion
P94015	1	1907483	TC	T	1	Deletion
P94015	1	1908851	A	AT	1	Insertion
P60002	1	1911954	CT	C	1	Deletion
P60002	1	1914236	TTC	T	1	Deletion
P60002	1	1921044	GAA	G	1	Deletion
P60002	1	1921121	A	AT	1	Insertion
P75063	1	1921908	A	AG	1	Insertion
P60002	1	1928694	AT	A	1	Deletion
P75063	1	1931326	T	TA	1	Insertion
P94015	1	1938533	AC	A	1	Deletion
P94015	1	1939449	G	GAGC	1	Insertion
P94015	1	1939929	A	AT	1	Insertion
P37039	1	1940242	TAA	T	1	Deletion
P76055	1	1943281	TA	T	1	Deletion
P94015	1	1943352	C	CTA	1	Insertion
P37037	1	1944523	A	AAAT	1	Insertion
P60002	1	1947426	G	GT	1	Insertion
P60002	1	1949301	G	GTAC	0.5	Insertion
P60002	1	1951500	C	CAT	1	Insertion
P94015	1	1955397	G	GA	1	Insertion
P75063	1	1955683	AT	A	1	Deletion
P60002	1	1956137	C	CAGTT	1	Insertion
P94015	1	1961887	T	TCAA	1	Insertion
P94015	1	1963131	A	AGTG	1	Insertion
P57055	1	1964531	CA	C	0.5	Deletion
P76067	1	1965228	TCAC	T	1	Deletion
P75063	1	1967495	T	TAACA	1	Insertion
P76067	1	1967594	T	TATG	1	Insertion
P37037	1	1968969	G	GA	1	Insertion
P60002	1	1969080	AC	A	1	Deletion
P60002	1	1969636	T	TACC	1	Insertion
P75016	1	1971213	A	AT	1	Insertion
P75063	1	1972142	GTTGTA	G	1	Deletion
P60002	1	1972948	TA	T	1	Deletion
P60002	1	1972953	GA	G	1	Deletion
P34048	1	1972958	A	AG	1	Insertion
P76055	1	1973208	AC	A	0.5	Deletion
P75063	1	1973215	T	TC	1	Insertion
P75063	1	1978101	TGA	T	1	Deletion
P34048	1	1978102	GA	G	0.5	Deletion
P75063	1	1978186	TGG	T	1	Deletion
P76055	1	1978354	TGAA	T	1	Deletion
P94015	1	1978903	A	AG	1	Insertion
P76067	1	1979200	GA	G	1	Deletion
P60002	1	1980423	T	TTA	1	Insertion
P75063	1	1980849	G	GTTT	1	Insertion
P94015	1	1981608	T	TTTG	1	Insertion
P37005	1	1984001	CTAT	C	1	Deletion
P94015	1	1984274	GA	G	1	Deletion
P60002	1	1984654	CT	C	1	Deletion
P76055	1	1985535	GT	G	1	Deletion
GC75	1	1985576	CAT	C	0.5	Deletion
P94015	1	1985586	G	GAC	1	Insertion
P94015	1	1985714	C	CT	1	Insertion
P75063	1	1988516	G	GT	1	Insertion
P75016	1	1989456	G	GTCA	0.5	Insertion
P75063	1	1989859	A	AC	1	Insertion
P75063	1	1989862	CGA	C	0.5	Deletion
P94015	1	1990510	TTATG	T	1	Deletion
P94015	1	1991563	C	CTGT	1	Insertion
GC75	1	1994611	CT	C	1	Deletion
L26	1	1995797	AT	A	1	Deletion
P78042	1	1995863	C	CT	1	Insertion
P94015	1	1996614	A	AT	1	Insertion
P94015	1	1999237	TA	T	1	Deletion
P76055	1	1999993	GTAT	G	1	Deletion
P94015	1	2004283	G	GA	1	Insertion
P94015	1	2004669	GA	G	1	Deletion
P75063	1	2004814	AT	A	1	Deletion
P94015	1	2009950	CT	C	1	Deletion
P75010	1	2014768	AG	A	0.5	Deletion
P60002	1	2020229	G	GA	1	Insertion
P75010	1	2025843	CTAT	C	1	Deletion
P75010	1	2030502	TCAG	T	0.5	Deletion
P76055	1	2030564	ACC	A	1	Deletion
P75010	1	2044186	CTT	"CTTT,C"	0.5	Insertion
P76067	1	2045856	GAT	G	1	Deletion
P57072	1	2050116	C	CCAATT	0.5	Insertion
P76067	1	2051995	TA	T	1	Deletion
P57072	1	2052752	C	CTT	1	Insertion
P94015	1	2052789	TTA	T	1	Deletion
P87	1	2052833	C	CA	1	Insertion
P76055	1	2053081	GA	G	1	Deletion
P76055	1	2053711	A	AC	1	Insertion
P94015	1	2060173	GC	G	1	Deletion
P94015	1	2061616	CT	C	1	Deletion
19F	1	2065784	C	CT	1	Insertion
19F	1	2065864	G	GAAAC	1	Insertion
P57072	1	2077555	AT	A	1	Deletion
P60002	1	2087375	G	GA	1	Insertion
P76067	1	2098919	CT	C	1	Deletion
P75010	1	2099717	TC	T	1	Deletion
P57055	1	2101846	C	CT	1	Insertion
P87	1	2102210	CA	C	1	Deletion
P37039	1	2102537	AAAG	A	0.5	Deletion
GC75	1	2103561	CCAA	C	0.5	Deletion
P94015	1	2105655	G	GA	1	Insertion
P57055	1	2107016	G	GA	1	Insertion
P75063	1	2111129	C	CAA	1	Insertion
L26	1	2117934	CT	C	1	Deletion
P60002	1	2122262	CA	C	1	Deletion
P60002	1	2134531	GAT	G	1	Deletion
P60002	1	2136601	TC	T	1	Deletion
P60002	1	2136742	GA	G	1	Deletion
P94015	1	2141977	C	CT	1	Insertion
P60002	1	2145234	CA	C	1	Deletion
P60002	1	2148195	TA	T	1	Deletion
P76067	1	2155151	G	GA	1	Insertion
P60002	1	2155294	T	TA	1	Insertion
P94015	1	2156141	G	GTCA	1	Insertion
P75010	1	2156144	ATCG	A	0.5	Deletion
P57072	1	2158636	TGC	T	1	Deletion
P60002	1	2158638	CA	C	1	Deletion
P57072	1	2158639	A	AT	1	Insertion
P76055	1	2161085	A	ATT	1	Insertion
P60002	1	2168921	TG	T	1	Deletion
P94015	1	2169139	G	GAAAAA	1	Insertion
P60002	1	2169193	TTC	T	1	Deletion
P76055	1	2169195	CT	C	1	Deletion
P60002	1	2169769	A	AT	1	Insertion
P94015	1	2172832	TA	T	1	Deletion
P76055	1	2175893	C	CTGA	1	Insertion
P60002	1	2180505	C	CA	1	Insertion
P57072	1	2180964	AAAC	A	0.5	Deletion
P60002	1	2185210	GT	G	1	Deletion
P60002	1	2185376	GA	G	1	Deletion
P60002	1	2185426	CT	C	1	Deletion
P60002	1	2186155	AG	A	1	Deletion
P60002	1	2187288	G	GA	1	Insertion
P57072	1	2193461	TA	T	1	Deletion
P60002	1	2195246	TAC	T	1	Deletion
P76055	1	2199523	T	TC	1	Insertion
P60002	1	2204452	G	GT	1	Insertion
P60002	1	2204495	TA	T	1	Deletion
P60002	1	2205159	G	GGAT	1	Insertion
P76055	1	2212134	GT	G	1	Deletion
P75063	1	2221971	TA	T	1	Deletion
P57072	1	2224291	AC	A	1	Deletion
P57072	1	2227699	GTCTA	G	0.5	Deletion
P60002	1	2228060	G	GA	1	Insertion
P94015	1	2229128	C	CA	1	Insertion
P94015	1	2229340	A	AT	1	Insertion
P75010	1	2229553	AT	A	1	Deletion
P94015	1	2229710	T	TG	1	Insertion
P94015	1	2232718	AGTG	A	1	Deletion
P57055	1	2232942	GT	G	1	Deletion
P94015	1	2233778	AC	A	1	Deletion
P57055	1	2235497	TAC	T	1	Deletion
P57055	1	2235847	CT	C	1	Deletion
P94015	1	2236275	G	GA	1	Insertion
P57055	1	2238900	C	CA	1	Insertion
P57055	1	2239098	C	CA	1	Insertion
P76055	1	2242670	AG	A	1	Deletion
P75016	1	2243138	TTAA	T	1	Deletion
P57072	1	2243430	AT	A	1	Deletion
P94015	1	2244330	AT	A	1	Deletion
P76055	1	2244382	T	TA	1	Insertion
P57072	1	2245054	C	CT	1	Insertion
P94015	1	2249063	GTA	G	1	Deletion
P76055	1	2249318	GATT	G	1	Deletion
P94015	1	2257983	GA	G	1	Deletion
P75010	1	2266527	TTCC	T	0.5	Deletion
P76055	1	2266534	TC	T	1	Deletion
P76055	1	2266537	TCC	T	1	Deletion
P75063	1	2275934	T	TA	1	Insertion
P94015	1	2278991	TA	T	1	Deletion
P75010	1	2280073	TCT	"T,TT"	0.5	Insertion
P94015	1	2285446	CT	C	1	Deletion
P76055	1	2291038	C	CA	1	Insertion
P94015	1	2291126	G	GT	1	Insertion
P94015	1	2291137	GAGA	G	1	Deletion
P75063	1	2296824	G	GTA	0.5	Insertion
P78042	1	2299401	T	TA	0.5	Insertion
P76055	1	2300415	TC	T	1	Deletion
P76055	1	2301036	GT	G	1	Deletion
P76055	1	2303572	AT	A	1	Deletion
P94015	1	2314177	CATTT	C	1	Deletion
P75016	1	2314335	C	CT	1	Insertion
P76055	1	2314996	C	CA	1	Insertion
P94015	1	2315190	CT	C	1	Deletion
P87	1	2319745	ATTTG	A	1	Deletion
P76055	1	2320880	G	GAAC	1	Insertion
P57055	1	2330063	GCAA	G	1	Deletion
P75063	1	2330101	A	AC	1	Insertion
P75063	1	2335783	A	AT	1	Insertion
P60002	1	2336141	A	AGC	1	Insertion
12C	1	2342762	C	CT	1	Insertion
P87	1	2343889	AAT	A	1	Deletion
P57072	1	2344146	G	GA	1	Insertion
P34048	1	2347204	ATG	A	0.5	Deletion
P75010	1	2349185	CA	C	1	Deletion
P75010	1	2349711	CA	C	1	Deletion
P78042	1	2351404	C	CAAG	0.5	Insertion
P34048	1	2357029	C	CA	1	Insertion
P60002	1	2357111	C	CA	1	Insertion
P60002	1	2357854	TAAG	T	1	Deletion
P75063	1	2359699	C	CA	1	Insertion
P76067	1	2359756	C	CTT	1	Insertion
P76055	1	2359783	T	TA	1	Insertion
P76067	1	2363434	C	CAA	1	Insertion
P60002	1	2363656	T	TTAC	1	Insertion
P94015	1	2364268	T	TA	1	Insertion
P57072	1	2364298	ATAATC	A	1	Deletion
P75016	1	2365259	C	CGTG	1	Insertion
P78042	1	2369455	GAA	G	1	Deletion
P94015	1	2369680	G	GA	1	Insertion
P75016	1	2385908	T	TTG	0.5	Insertion
GC75	1	2386742	AT	A	1	Deletion
P60002	1	2401800	A	AAT	1	Insertion
P94015	1	2404419	CA	C	1	Deletion
P75010	1	2405942	GAA	G	1	Deletion
P75063	1	2406397	CT	C	1	Deletion
GC75	1	2410040	C	CAA	1	Insertion
P60002	1	2417069	T	TTCA	1	Insertion
P60002	1	2426477	T	TA	1	Insertion
P76055	1	2429122	CA	C	1	Deletion
P76055	1	2434647	AAT	A	1	Deletion
P34048	1	2437723	C	CT	1	Insertion
P60002	1	2440816	A	AGAAGT	1	Insertion
19F	1	2443216	C	CAT	0.5	Insertion
L26	1	2443246	GT	G	1	Deletion
P75016	1	2446722	TTGG	T	1	Deletion
P76067	1	2454839	AAAT	A	1	Deletion
P94015	1	2455504	T	TGAC	1	Insertion
L26	1	2457952	AGGG	A	0.5	Deletion
P75010	1	2464824	ATT	A	1	Deletion
P94015	1	2467163	G	GA	1	Insertion
P76055	1	2467479	C	CT	1	Insertion
P60002	1	2467485	TTAA	T	1	Deletion
P76067	1	2469806	TA	T	1	Deletion
P60002	1	2470521	C	CA	1	Insertion
P94015	1	2471481	GA	G	1	Deletion
P87	1	2472099	AC	A	1	Deletion
P75010	1	2473375	GTGC	G	1	Deletion
P76055	1	2474439	G	GTA	1	Insertion
12C	1	2477979	GCCC	G	0.5	Deletion
P76067	1	2481084	A	AAT	1	Insertion
P75010	1	2481257	TA	T	1	Deletion
P75010	1	2481377	TA	T	1	Deletion
P87	1	2483759	GA	G	1	Deletion
P94015	1	2485780	TG	T	1	Deletion
P34048	1	2486004	C	CTTTCT	1	Insertion
P76055	1	2486158	CT	C	1	Deletion
P76055	1	2486279	AC	A	1	Deletion
P94015	1	2487570	A	ATTG	1	Insertion
P60002	1	2491892	C	CT	1	Insertion
P76055	1	2492208	A	AT	1	Insertion
P60002	1	2495620	AT	A	1	Deletion
P76055	1	2502295	G	GA	1	Insertion
P75010	1	2502478	TAA	T	1	Deletion
P75010	1	2502604	AAG	A	1	Deletion
P34048	1	2502699	T	TAAA	1	Insertion
P76055	1	2504098	AT	A	1	Deletion
P60002	1	2506035	TC	T	1	Deletion
P60002	1	2506043	CT	C	1	Deletion
P75010	1	2510217	CA	C	1	Deletion
P75010	1	2510219	TCA	T	1	Deletion
P75010	1	2512714	AT	A	1	Deletion
P60002	1	2512785	TG	T	1	Deletion
P75010	1	2512881	GT	G	1	Deletion
P94015	1	2518444	T	TA	1	Insertion
P78042	1	2519040	C	CT	1	Insertion
P75010	1	2519548	T	TC	1	Insertion
P94015	1	2520324	GAAA	G	1	Deletion
P94015	1	2521902	GT	G	1	Deletion
P76055	1	2527554	T	TA	1	Insertion
P75010	1	2527644	C	CT	1	Insertion
P94015	1	2529554	TGTAC	T	1	Deletion
P34048	1	2532229	C	CAA	1	Insertion
P78042	1	2534187	CA	C	1	Deletion
P76055	1	2538517	AT	A	1	Deletion
P76067	1	2550198	TGG	T	1	Deletion
P75063	1	2554159	C	CT	1	Insertion
P60002	1	2557627	CT	C	1	Deletion
P94015	1	2557644	TA	T	1	Deletion
P94015	1	2558245	AT	A	1	Deletion
P75010	1	2560261	CTTA	C	1	Deletion
P78042	1	2560674	CT	C	1	Deletion
P87	1	2560874	G	GTAC	1	Insertion
P94015	1	2565619	T	TA	1	Insertion
P60002	1	2566567	C	CTT	1	Insertion
P78042	1	2567602	G	GA	1	Insertion
P94015	1	2572228	C	CA	1	Insertion
P94015	1	2574140	TC	T	1	Deletion
P94015	1	2579135	T	TGTG	1	Insertion
P57055	1	2582093	GA	G	1	Deletion
P57055	1	2582167	TG	T	1	Deletion
P75063	1	2583637	C	CT	1	Insertion
P76055	1	2589170	AC	A	1	Deletion
P60002	1	2589482	CTTG	C	1	Deletion
P75010	1	2589636	A	AGT	1	Insertion
P57072	1	2589946	A	AG	1	Insertion
P75010	1	2590491	A	AT	1	Insertion
P87	1	2590615	A	AT	1	Insertion
P75010	1	2591781	A	"AAC,AC"	0.5	Insertion
P94015	1	2592072	C	CT	1	Insertion
P94015	1	2595054	AT	A	1	Deletion
P75010	1	2599123	ATT	A	1	Deletion
P75010	1	2599238	C	CTT	1	Insertion
P75010	1	2600058	A	AT	1	Insertion
P76055	1	2605699	C	CCT	1	Insertion
P75010	1	2608654	C	CAAG	1	Insertion
P94015	1	2610165	TG	T	1	Deletion
P75063	1	2615943	G	GA	1	Insertion
P94015	1	2616125	AT	A	1	Deletion
P87	1	2620744	G	GGC	1	Insertion
P75063	1	2620980	TC	T	1	Deletion
P94015	1	2622456	A	AT	1	Insertion
P75010	1	2623536	AG	A	1	Deletion
P75010	1	2623724	G	GT	1	Insertion
P94015	1	2624562	CA	C	1	Deletion
P78042	1	2629767	GTGT	G	1	Deletion
P75010	1	2629829	TTTC	T	1	Deletion
P75010	1	2629901	CA	C	1	Deletion
P34048	1	2630138	G	GA	1	Insertion
P75016	1	2631343	TG	T	1	Deletion
P94015	1	2635051	CA	C	1	Deletion
P94015	1	2635316	T	TCCTTC	0.5	Insertion
P94015	1	2635420	AT	A	1	Deletion
P75010	1	2638388	AG	A	1	Deletion
P87	1	2641238	AT	A	1	Deletion
P75063	1	2641792	CA	C	1	Deletion
P94015	1	2641938	C	CA	0.5	Insertion
P75063	1	2645198	CA	C	1	Deletion
P76055	1	2647660	GA	G	1	Deletion
P75010	1	2647762	T	TAC	1	Insertion
GC75	1	2648315	T	TCTA	0.5	Insertion
P34048	1	2652825	CTGT	C	1	Deletion
P94015	1	2653512	C	CT	1	Insertion
P75010	1	2653620	T	TC	1	Insertion
P94015	1	2653636	C	CA	1	Insertion
P75063	1	2658978	GT	G	1	Deletion
P75063	1	2659281	C	CA	1	Insertion
P75063	1	2661603	TAA	T	1	Deletion
P75010	1	2664904	AT	A	1	Deletion
P76067	1	2669153	T	TTTA	1	Insertion
P75063	1	2669200	CTTCT	C	1	Deletion
P78042	1	2669281	C	CT	1	Insertion
P75010	1	2672201	G	GCCA	1	Insertion
P75010	1	2677266	C	CTT	1	Insertion
P87	1	2680307	A	AT	1	Insertion
P37037	1	2682821	G	GA	1	Insertion
P75063	1	2683157	ATT	A	1	Deletion
P57072	1	2684683	TG	T	1	Deletion
P87	1	2687744	C	CT	1	Insertion
P75063	1	2694705	GA	G	1	Deletion
P94015	1	2708791	AT	A	1	Deletion
P57072	1	2717523	TA	T	1	Deletion
P75010	1	2717581	C	CAGT	1	Insertion
P87	1	2717698	TA	T	1	Deletion
P76067	1	2718140	A	ATTC	0.5	Insertion
P75010	1	2718901	CT	C	1	Deletion
P94015	1	2719398	CT	C	1	Deletion
P94015	1	2719775	G	GA	1	Insertion
P94015	1	2720046	A	AT	1	Insertion
P94015	1	2720909	C	CA	1	Insertion
P75010	1	2721738	CA	C	1	Deletion
P75010	1	2722103	G	GTAA	1	Insertion
P60002	1	2729126	CACAT	C	1	Deletion
P78048	1	2729151	ATT	A	1	Deletion
19F	1	2729449	ATT	A	0.5	Deletion
P60002	1	2733390	GA	G	1	Deletion
P75063	1	2734631	G	GTAA	1	Insertion
P37037	1	2737206	CGGT	C	1	Deletion
P94015	1	2738179	T	TA	1	Insertion
P75010	1	2738301	AT	A	1	Deletion
P60002	1	2746738	AGT	A	1	Deletion
P37037	1	2747353	TTAG	T	1	Deletion
P60002	1	2749707	GA	G	1	Deletion
P75010	1	2749715	AT	A	1	Deletion
P60002	1	2751370	GC	G	1	Deletion
P75010	1	2751484	GA	G	1	Deletion
P75010	1	2751681	C	CT	1	Insertion
P76055	1	2752339	C	CAAA	1	Insertion
P78042	1	2752527	C	CT	0.5	Insertion
P94015	1	2756017	TACA	T	1	Deletion
P57055	1	2757396	TATC	T	0.5	Deletion
P76055	1	2759216	AAG	A	1	Deletion
P78042	1	2759662	TA	T	1	Deletion
P60002	1	2759663	AT	A	1	Deletion
P60002	1	2765084	G	GAAC	1	Insertion
P76055	1	2772337	A	AT	1	Insertion
P76055	1	2774289	G	GT	1	Insertion
P94015	1	2774533	CCTA	C	1	Deletion
P57055	1	2774602	AGT	A	1	Deletion
P94015	1	2774604	T	TGA	1	Insertion
P94015	1	2776094	GA	G	1	Deletion
P75010	1	2776187	TG	T	1	Deletion
P75010	1	2776288	G	GA	1	Insertion
P94015	1	2777640	T	TACC	1	Insertion
P37037	1	2779418	ATAC	A	1	Deletion
P76055	1	2780635	C	CAGT	1	Insertion
P75016	1	2780653	T	TTGA	0.5	Insertion
GC75	1	2780663	T	TGAT	1	Insertion
P94015	1	2783019	GTGC	G	1	Deletion
P60002	1	2786641	GGTT	G	1	Deletion
P37005	1	2788753	ACC	A	1	Deletion
P76055	1	2788782	CTT	C	1	Deletion
P37005	1	2788933	G	GGA	1	Insertion
P87	1	2789035	T	TA	1	Insertion
P75010	1	2789039	A	AT	1	Insertion
P60002	1	2789676	T	TGAA	1	Insertion
P75010	1	2790250	T	TTC	1	Insertion
P87	1	2791966	TA	T	1	Deletion
P75010	1	2792017	C	CT	1	Insertion
P75010	1	2792152	G	GTGGA	1	Insertion
P57072	1	2792319	GAAA	G	1	Deletion
P60002	1	2792598	GAA	G	1	Deletion
P76055	1	2796814	T	TG	1	Insertion
P37037	1	2797503	TG	T	1	Deletion
P37037	1	2798781	T	TG	1	Insertion
P87	1	2799087	AAT	A	1	Deletion
P57055	1	2799195	TCAA	T	0.5	Deletion
GC75	1	2799251	C	CATG	0.5	Insertion
P94015	1	2799487	AG	A	1	Deletion
P75010	1	2801043	ACTG	A	1	Deletion
P60002	1	2802410	AC	A	1	Deletion
P60002	1	2810017	A	AGTG	1	Insertion
P75010	1	2813581	AGTT	A	1	Deletion
P76055	1	2815807	T	TG	1	Insertion
P87	1	2825509	A	AT	1	Insertion
P76055	1	2826637	A	AT	1	Insertion
P78042	1	2827154	AT	A	1	Deletion
P60002	1	2829906	GT	G	1	Deletion
P37037	1	2831139	G	GA	1	Insertion
P94015	1	2831142	G	GA	1	Insertion
P76055	1	2843498	AT	A	1	Deletion
P87	1	2843685	C	CAATA	1	Insertion
P94015	1	2846382	GA	G	1	Deletion
P87	1	2846521	AG	A	1	Deletion
P75010	1	2846614	ATT	A	1	Deletion
P78042	1	2847479	A	AG	1	Insertion
P94015	1	2849713	T	TC	1	Insertion
P60002	1	2850210	AT	A	1	Deletion
P37005	1	2850631	C	CT	1	Insertion
P78042	1	2851929	AC	A	1	Deletion
P94015	1	2854733	CCG	C	1	Deletion
P94015	1	2854915	TG	T	1	Deletion
P37037	1	2855352	G	GAT	0.5	Insertion
P60002	1	2860462	C	CTT	1	Insertion
P60002	1	2868560	T	TAA	1	Insertion
P37037	1	2869906	CA	C	1	Deletion
P75010	1	2870158	TAAAGA	T	1	Deletion
P75010	1	2870753	T	TA	1	Insertion
P94015	1	2871954	AG	A	1	Deletion
P76055	1	2872646	CA	C	1	Deletion
P94015	1	2873462	AAAG	A	1	Deletion
P60002	1	2874170	CT	C	1	Deletion
GC75	1	2882806	TA	T	0.5	Deletion
P37037	1	2883160	A	AT	1	Insertion
P78042	1	2883172	G	GT	1	Insertion
P76067	1	2883431	A	AT	1	Insertion
P75010	1	2883639	ATT	A	1	Deletion
P75010	1	2887095	A	AC	1	Insertion
P94015	1	2887410	T	TAA	1	Insertion
GC75	1	2887563	G	GTTTT	0.5	Insertion
P78042	1	2889601	GTT	G	1	Deletion
P94015	1	2890727	CT	C	1	Deletion
P37005	1	2890736	TTC	T	1	Deletion
P57055	1	2891096	CTTTCT	C	1	Deletion
P75063	1	2891101	T	TTTC	1	Insertion
P76067	1	2891141	CTT	C	1	Deletion
P37037	1	2891389	GA	G	1	Deletion
P57072	1	2891544	CT	C	1	Deletion
P75010	1	2892674	AAC	A	1	Deletion
P94015	1	2892675	AC	A	1	Deletion
P76067	1	2892737	TCAA	T	1	Deletion
P57072	1	2893583	TCCCCC	T	1	Deletion
P87	1	2894121	TTG	T	1	Deletion
P78048	1	2895438	AAAG	A	1	Deletion
P34048	1	2895441	GAA	G	1	Deletion
P87	1	2895549	T	TTTTA	1	Insertion
P76067	1	2896304	T	TA	1	Insertion
P75063	1	2898410	TAACA	T	0.5	Deletion
P94015	1	2899488	C	CTT	1	Insertion
P57072	1	2901681	A	AAG	1	Insertion
P57072	1	2902229	A	AT	1	Insertion
P78042	1	2902281	TA	T	1	Deletion
19F	1	2904060	A	AATC	1	Insertion
P76067	1	2904946	T	TAAAG	0.5	Insertion
P76055	1	2905305	TTGA	T	1	Deletion
P94015	1	2905332	T	TTGC	1	Insertion
P76067	1	2906318	ATTG	A	1	Deletion
P94015	1	2910774	G	GAA	1	Insertion
P94015	1	2911212	CTAA	C	1	Deletion
P57072	1	2911925	ACAT	A	1	Deletion
P75010	1	2912222	CACA	C	1	Deletion
P60002	1	2913423	A	ACAG	1	Insertion
P94015	1	2915445	CTTA	C	1	Deletion
P94015	1	2916274	AATG	A	1	Deletion
P94015	1	2920066	G	GT	1	Insertion
P60002	1	2923963	CA	C	1	Deletion
P34048	1	2924020	A	AT	1	Insertion
P94015	1	2924672	CAAA	C	1	Deletion
P60002	1	2925445	G	GGT	1	Insertion
P76067	1	2925625	TC	T	1	Deletion
P60002	1	2925906	T	TCAA	1	Insertion
P60002	1	2931190	GT	G	1	Deletion
P60002	1	2931228	T	TG	1	Insertion
P94015	1	2937881	T	TAGG	1	Insertion
P34048	1	2938778	GT	G	1	Deletion
P94015	1	2939171	CA	C	1	Deletion
P94015	1	2939555	GC	G	1	Deletion
P75010	1	2941813	C	CT	1	Insertion
P60002	1	2943762	CA	C	1	Deletion
P34048	1	2950367	GTT	G	1	Deletion
P60002	1	2951527	T	TA	1	Insertion
P34048	1	2951625	T	TA	1	Insertion
P76055	1	2952093	CT	C	1	Deletion
P87	1	2954428	A	AT	1	Insertion
P34048	1	2955046	G	GGAT	1	Insertion
19F	1	2955142	TAA	T	1	Deletion
P76055	1	2960624	GA	G	1	Deletion
P76067	1	2960786	G	GA	1	Insertion
P60002	1	2961054	TCC	T	1	Deletion
P60002	1	2962397	T	TGAC	1	Insertion
P57072	1	2962805	A	AAC	1	Insertion
P34048	1	2962956	C	CACA	1	Insertion
P57055	1	2968507	CTAT	C	1	Deletion
P76067	1	2969138	T	TTTG	0.5	Insertion
P34048	1	2969942	C	CGAT	1	Insertion
GC75	1	2970000	A	AT	1	Insertion
GC75	1	2973545	G	GA	1	Insertion
P75016	1	2973790	GTT	"G,GT"	0.5	Insertion
GC75	1	2974377	CTAT	C	1	Deletion
P60002	1	2975070	A	AT	1	Insertion
P60002	1	2975718	TA	T	1	Deletion
P94015	1	2975799	AT	A	1	Deletion
GC75	1	2975964	AT	A	1	Deletion
P34048	1	2976847	T	TAAC	1	Insertion
P34048	1	2980060	T	TTG	1	Insertion
P60002	1	2981379	CA	C	1	Deletion
P34048	1	2990549	AT	A	1	Deletion
P34048	1	2991542	T	TA	1	Insertion
P34048	1	2991680	G	GCCC	1	Insertion
P34048	1	2993417	C	CTT	1	Insertion
P34048	1	2996420	G	GT	1	Insertion
P78048	1	2999742	A	AAAG	1	Insertion
P75016	1	2999764	A	AAG	1	Insertion
P34048	1	3013532	CTTG	C	0.5	Deletion
GC75	1	3013925	G	GT	1	Insertion
P37037	1	3017313	TGA	T	1	Deletion
P94015	1	3017386	TG	T	1	Deletion
P60002	1	3024160	C	CT	1	Insertion
P94015	1	3024240	TC	T	1	Deletion
P76055	1	3037968	C	CT	1	Insertion
P75016	1	3041292	GAA	G	0.5	Deletion
P94015	1	3047635	AG	A	1	Deletion
P75016	1	3048293	AT	A	1	Deletion
P60002	1	3048360	A	AAC	1	Insertion
P94015	1	3049449	AT	A	1	Deletion
P94015	1	3050213	GA	G	1	Deletion
P94015	1	3057214	CA	C	1	Deletion
P57072	1	3058029	G	GA	1	Insertion
P60002	1	3059126	G	GT	1	Insertion
P94015	1	3060971	CA	C	1	Deletion
P37037	1	3061080	A	AT	1	Insertion
P75016	1	3066039	ATTACT	A	0.5	Deletion
P94015	1	3070774	T	TC	1	Insertion
P94015	1	3073810	G	GA	1	Insertion
GC75	1	3074416	T	TACC	1	Insertion
P60002	1	3087540	GT	G	1	Deletion
19F	1	3099346	GA	G	1	Deletion
P94015	1	3105543	GA	G	1	Deletion
P87	1	3105737	C	CA	1	Insertion
P94015	1	3112463	AG	A	1	Deletion
P60002	1	3113201	A	AC	1	Insertion
P94015	1	3123140	CT	C	1	Deletion
P34048	1	3125159	GTTAA	G	1	Deletion
P34048	1	3132323	GC	G	1	Deletion
P34048	1	3132332	TG	T	1	Deletion
P94015	1	3143933	G	GA	1	Insertion
P76055	1	3144042	AC	A	1	Deletion
P94015	1	3150421	AT	A	1	Deletion
19F	1	3150426	GA	G	1	Deletion
P94015	1	3150502	A	AG	1	Insertion
P76055	1	3155189	G	GA	1	Insertion
P94015	1	3161769	G	GA	1	Insertion
P34048	1	3167517	TA	T	1	Deletion
P94015	1	3167536	GAA	G	1	Deletion
P75063	1	3169666	AT	A	1	Deletion
P87	1	3169988	A	AT	1	Insertion
P94015	1	3174649	AT	A	1	Deletion
P87	1	3177565	A	ATTTT	1	Insertion
P75063	1	3181687	C	CAA	1	Insertion
P94015	1	3181848	TG	T	1	Deletion
P78042	1	3184615	T	TA	1	Insertion
P94015	1	3185920	T	TCC	1	Insertion
P87	2	962	GT	G	1	Deletion
P78042	2	1019	A	AC	0.5	Insertion
P57055	2	1124	TA	T	1	Deletion
P76067	2	3232	AT	A	0.5	Deletion
P60002	2	5502	A	AC	1	Insertion
P87	2	5503	C	CT	1	Insertion
P34048	2	17680	G	GAA	1	Insertion
P60002	2	17865	GT	G	1	Deletion
P37005	2	19933	GCAA	G	1	Deletion
P76067	2	21477	GA	G	1	Deletion
P37039	2	25978	CAAA	C	1	Deletion
P94015	2	27504	CAA	C	1	Deletion
P37039	2	32734	C	CA	1	Insertion
P75010	2	32931	C	CAA	1	Insertion
P60002	2	63097	A	AT	1	Insertion
P37039	2	75426	T	TAAA	1	Insertion
P94015	2	75435	A	AAC	0.5	Insertion
GC75	2	75490	C	CT	1	Insertion
P76067	2	78045	AAAG	A	1	Deletion
P76067	2	82513	A	ACT	1	Insertion
P76067	2	87367	G	GA	1	Insertion
P57055	2	90515	GAAA	G	1	Deletion
GC75	2	96792	A	AT	0.5	Insertion
P76067	2	97566	GAA	G	1	Deletion
P78042	2	97653	G	GA	1	Insertion
P76067	2	104990	GA	G	1	Deletion
P78042	2	110856	GT	G	1	Deletion
P87	2	116681	AG	A	1	Deletion
P76067	2	116686	GA	G	1	Deletion
P78042	2	120132	A	AC	1	Insertion
P78042	2	120133	A	AAC	1	Insertion
P75010	2	120136	T	TGAC	1	Insertion
P76067	2	123225	GAATC	G	1	Deletion
P78042	2	131638	AAAG	A	1	Deletion
GC75	2	142738	A	AAC	1	Insertion
P76055	2	142739	A	AC	1	Insertion
P76067	2	146128	GTA	G	1	Deletion
P76067	2	149564	TA	T	1	Deletion
L26	2	161464	CA	C	1	Deletion
GC75	2	167177	GA	G	1	Deletion
P76067	2	170154	G	GA	1	Insertion
L26	2	180696	C	CTT	1	Insertion
12C	2	183463	G	GAAGA	1	Insertion
P94015	2	192732	CT	C	1	Deletion
P78042	2	192760	C	CA	1	Insertion
P60002	2	194883	TTCC	T	1	Deletion
12C	2	198221	T	TG	1	Insertion
P57055	2	198921	CT	C	1	Deletion
P76067	2	200190	CA	C	1	Deletion
P87	2	200254	G	GT	1	Insertion
P78042	2	200336	GA	G	1	Deletion
P75063	2	201398	G	GAAT	1	Insertion
P87	2	209837	TA	T	0.5	Deletion
P78042	2	212427	GACA	G	1	Deletion
P87	2	214907	C	CAA	1	Insertion
P37039	2	216917	CA	C	1	Deletion
P75016	2	222834	CT	C	1	Deletion
P75016	2	223843	AG	A	1	Deletion
P34048	2	227282	CTT	C	1	Deletion
P57055	2	227284	TTTC	T	1	Deletion
P87	2	229620	AG	A	1	Deletion
GC75	2	230280	GAA	G	1	Deletion
P57055	2	230321	C	CAAT	1	Insertion
GC75	2	232286	A	AG	0.5	Insertion
P37037	2	234638	GA	G	1	Deletion
P76067	2	236896	G	GA	1	Insertion
P76067	2	236897	G	GA	1	Insertion
P37005	2	237478	C	CTCT	1	Insertion
P87	2	237479	T	TC	1	Insertion
P75063	2	239118	A	AAG	1	Insertion
P60002	2	239887	AAG	A	1	Deletion
P34048	2	240244	ATTG	A	1	Deletion
P34048	2	240483	ATT	A	0.5	Deletion
P57055	2	243826	C	CGTT	1	Insertion
P57055	2	244485	TATG	T	1	Deletion
P60002	2	251533	GAA	G	0.5	Deletion
P57072	2	252723	C	CT	1	Insertion
P57072	2	253456	T	TA	1	Insertion
P76055	2	253653	TTTAA	T	0.5	Deletion
P94015	2	257396	T	TG	0.5	Insertion
GC75	2	275072	GT	G	1	Deletion
GC75	2	277048	AT	A	1	Deletion
GC75	2	282976	CTCT	C	1	Deletion
P60002	2	284170	A	AAG	1	Insertion
P76067	2	287679	G	GT	1	Insertion
GC75	2	288755	AAGCGT	A	1	Deletion
P76067	2	290950	GA	G	1	Deletion
P60002	2	298798	C	CTGT	1	Insertion
P94015	2	302663	TTGC	T	1	Deletion
P57055	2	305423	T	TA	0.5	Insertion
P87	2	310183	ATC	A	1	Deletion
P75010	2	310667	GGGC	G	1	Deletion
P87	2	311174	C	CCAT	1	Insertion
P76067	2	312255	G	GT	1	Insertion
P34048	2	312525	A	AT	1	Insertion
P76067	2	312583	C	CAA	1	Insertion
GC75	2	313527	TTAA	T	1	Deletion
P57072	2	313876	TC	T	1	Deletion
P94015	2	315475	T	TA	1	Insertion
P76067	2	316369	G	GA	1	Insertion
P76067	2	316403	A	ACT	1	Insertion
P60002	2	317280	TA	T	1	Deletion
GC75	2	318809	TA	T	1	Deletion
GC75	2	319738	A	AT	1	Insertion
P57072	2	319877	C	CT	1	Insertion
GC75	2	319887	TC	T	1	Deletion
P76067	2	320479	G	GT	1	Insertion
P76067	2	320544	AAAAAT	A	1	Deletion
P94015	2	320546	AAAT	A	0.5	Deletion
P76055	2	322563	CAT	C	0.5	Deletion
P75063	2	322894	GT	G	1	Deletion
GC75	2	325507	C	CA	1	Insertion
P87	2	325836	C	CAGTA	1	Insertion
P87	2	326092	C	CACT	1	Insertion
P57055	2	326534	GA	G	1	Deletion
P87	2	326864	T	TA	1	Insertion
P57055	2	326865	A	AAG	0.5	Insertion
P94015	2	326866	A	AG	0.5	Insertion
P78042	2	331960	A	AG	0.5	Insertion
GC75	2	332505	AT	A	1	Deletion
P87	2	334148	G	GA	1	Insertion
P87	2	341322	GT	G	1	Deletion
P87	2	343707	G	GTT	1	Insertion
P94015	2	346994	CGGT	C	1	Deletion
GC75	2	347016	ATTG	A	1	Deletion
GC75	2	350032	T	TTGAAA	1	Insertion
GC75	2	350390	ATAT	A	1	Deletion
GC75	2	355299	TTTG	T	1	Deletion
P87	2	355858	CAA	C	1	Deletion
P57072	2	356511	TA	T	1	Deletion
P75010	2	357320	CAG	C	1	Deletion
P94015	2	358868	CATT	C	1	Deletion
P37005	2	360096	G	GT	1	Insertion
P76067	2	360998	TACC	T	1	Deletion
P76067	2	362108	TA	T	1	Deletion
GC75	2	362636	GAA	G	1	Deletion
P75063	2	363335	TG	T	1	Deletion
P76067	2	363421	T	TTAG	1	Insertion
P60002	2	363992	CAAA	"C,CAA"	0.5	Insertion
P94015	2	364171	GT	G	1	Deletion
P76067	2	365130	GTTA	G	0.5	Deletion
GC75	2	366839	TTTG	T	1	Deletion
P60002	2	367394	CCAAA	C	0.5	Deletion
GC75	2	367395	CAAA	C	1	Deletion
P57072	2	368195	CAA	C	1	Deletion
P78042	2	368397	TATG	T	1	Deletion
P87	2	369297	T	TG	1	Insertion
P78042	2	369578	GA	G	0.5	Deletion
P60002	2	370199	AATG	A	1	Deletion
P76067	2	372787	C	CA	1	Insertion
P87	2	374544	C	CA	1	Insertion
P87	2	376470	G	GCTGT	1	Insertion
P75016	2	376483	A	ATGT	1	Insertion
P57072	2	376737	G	GA	1	Insertion
P76067	2	376923	GACTC	G	1	Deletion
P78042	2	408102	ATT	A	1	Deletion
GC75	2	410806	T	TACA	1	Insertion
P37037	2	420917	TAT	"TTTCAT,T"	0.5	Insertion
GC75	2	422216	G	GAAA	0.5	Insertion
P60002	2	424186	AT	A	0.5	Deletion
P57055	2	424313	TCA	T	0.5	Deletion
P76055	2	427673	CAAT	C	1	Deletion
P76067	2	427687	ACAT	A	1	Deletion
P87	2	428399	AAAT	A	1	Deletion
P57072	2	428510	TAAC	T	1	Deletion
P94015	2	430796	GAGG	"G,GGG"	0.5	Insertion
P34048	2	430984	GTATA	G	1	Deletion
P87	2	432336	T	TA	1	Insertion
P76067	2	432564	A	AT	1	Insertion
P87	2	432768	AAG	A	1	Deletion
P94015	2	433130	AT	A	1	Deletion
P94015	2	433613	ATGG	A	1	Deletion
P37039	2	435471	A	ATCT	1	Insertion
P94015	2	435498	T	TTCA	1	Insertion
P37005	2	437085	T	TG	1	Insertion
P37005	2	437086	A	ATG	1	Insertion
P94015	2	437894	A	ATCG	1	Insertion
P87	2	440121	G	GTCGAA	1	Insertion
P94015	2	440513	CATT	C	0.5	Deletion
P76055	2	442817	C	CATA	0.5	Insertion
P76055	2	443486	A	ATTC	1	Insertion
P34048	2	452815	G	GTAA	1	Insertion
GC75	2	452994	GA	G	1	Deletion
P94015	2	453246	GATAT	G	0.5	Deletion
P87	2	457053	GTTC	G	1	Deletion
P37039	2	459099	GTT	G	1	Deletion
P60002	2	464442	A	AT	0.5	Insertion
GC75	2	471155	GT	G	1	Deletion
P87	2	473800	T	TCC	1	Insertion
P75016	2	473931	T	TA	1	Insertion
P87	2	476102	CAA	C	1	Deletion
P87	2	478429	T	TA	1	Insertion
P57055	2	487807	GAA	G	1	Deletion
P57055	2	487823	G	GAA	1	Insertion
P37039	2	503123	GCACA	G	1	Deletion
P37039	2	503179	A	AT	1	Insertion
P37039	2	503391	CT	C	1	Deletion
P37039	2	503394	CCT	C	1	Deletion
P75010	2	504486	TA	T	1	Deletion
P76055	2	517244	CT	C	1	Deletion
P34048	2	518437	T	TG	1	Insertion
P76055	2	537680	C	CA	0.5	Insertion
P76067	2	547682	TG	T	1	Deletion
P78042	2	547683	G	GT	1	Insertion
P37039	2	563158	AT	A	1	Deletion
P34048	2	569763	G	GAA	1	Insertion
P76067	2	569993	AATT	A	1	Deletion
P76067	2	570044	AC	A	1	Deletion
P57055	2	576713	G	GT	0.5	Insertion
GC75	2	581672	TGTACA	T	1	Deletion
P94015	2	582829	CT	C	1	Deletion
P37039	2	591152	A	AT	1	Insertion
P76055	2	591163	C	CT	1	Insertion
P60002	2	593273	T	TA	1	Insertion
P37037	2	593627	CT	C	1	Deletion
P60002	2	593893	ATC	A	1	Deletion
P60002	2	593964	A	AC	1	Insertion
L26	2	597209	TTA	"T,TTATA"	0.5	Insertion
GC75	2	597226	TGC	T	1	Deletion
P37037	2	601509	CT	C	1	Deletion
GC75	2	604961	A	ATTT	1	Insertion
P76067	2	605979	A	AAGCC	1	Insertion
P76067	2	615099	GA	G	1	Deletion
P37037	2	622970	A	ATT	1	Insertion
L26	2	622982	G	GT	1	Insertion
P78042	2	623406	C	CA	1	Insertion
P34048	2	626490	G	GTT	1	Insertion
P76067	2	628164	CT	C	1	Deletion
P94015	2	629249	AG	A	0.5	Deletion
P75010	2	629290	CTT	C	1	Deletion
P37037	2	639343	TA	T	1	Deletion
P76067	2	642173	GAA	G	1	Deletion
P76055	2	660966	T	TTA	1	Insertion
P76055	2	661192	GA	G	1	Deletion
P75010	2	662021	T	TTTC	0.5	Insertion
P76067	2	662730	G	GTTA	1	Insertion
P76055	2	664806	C	CTGT	1	Insertion
GC75	2	668920	T	TGTG	1	Insertion
P87	2	669909	GA	G	1	Deletion
P34048	2	674917	GAGA	G	0.5	Deletion
P60002	2	675690	AT	A	1	Deletion
P87	2	692983	CA	C	1	Deletion
P75010	2	705903	GTGA	G	1	Deletion
P76067	2	709705	GA	G	1	Deletion
GC75	2	710462	T	TTTC	1	Insertion
P76067	2	718319	GAA	G	1	Deletion
P94015	2	719831	CGCT	C	0.5	Deletion
P37039	2	720699	CT	C	1	Deletion
GC75	2	723683	TA	T	1	Deletion
GC75	2	726654	TA	T	1	Deletion
P60002	2	728765	G	GCAA	1	Insertion
P34048	2	733471	ATAG	A	0.5	Deletion
P60002	2	738758	C	CTT	1	Insertion
P60002	2	740237	AT	A	1	Deletion
P60002	2	740296	ACCC	A	1	Deletion
P75010	2	742592	C	CAGG	1	Insertion
P75010	2	742717	G	GA	1	Insertion
P76067	2	743277	G	GA	1	Insertion
P60002	2	743511	G	GT	1	Insertion
P60002	2	744022	T	TA	1	Insertion
P76067	2	745055	GAA	G	1	Deletion
P76067	2	745097	C	CA	1	Insertion
GC75	2	746214	G	GT	1	Insertion
GC75	2	756998	T	TTCG	1	Insertion
P76067	2	763240	A	AAAG	1	Insertion
P34048	2	771898	AC	A	1	Deletion
P75010	2	773004	GGGA	G	1	Deletion
P76067	2	778585	CTTG	C	1	Deletion
P94015	2	779590	GAA	"GAAA,G"	0.5	Insertion
P57055	2	779839	G	GA	1	Insertion
P75010	2	780159	TC	T	1	Deletion
GC75	2	780195	GA	G	1	Deletion
P94015	2	781879	TA	T	1	Deletion
GC75	2	781881	A	AG	1	Insertion
P76067	2	785113	CA	C	1	Deletion
P34048	2	785624	GT	G	1	Deletion
P94015	2	788954	TAAG	T	0.5	Deletion
P76067	2	790547	A	AG	1	Insertion
12C	2	791305	TCAA	T	0.5	Deletion
P78042	2	795474	ATG	A	0.5	Deletion
P78042	2	795569	TCA	T	1	Deletion
P76067	2	798374	GAA	G	1	Deletion
P34048	2	798375	A	AG	1	Insertion
P76067	2	798422	G	GTT	1	Insertion
P76067	2	801163	TA	T	1	Deletion
P37039	2	801814	CA	C	1	Deletion
GC75	2	802976	CAT	C	1	Deletion
GC75	2	806967	C	CA	1	Insertion
GC75	2	809051	TATA	T	1	Deletion
P60002	2	809883	AC	A	1	Deletion
P57072	2	812200	GAGAAA	G	0.5	Deletion
P37039	2	813535	CTT	C	0.5	Deletion
GC75	2	816132	A	AAG	1	Insertion
P37037	2	820047	GTTA	G	0.5	Deletion
12C	2	824732	CT	C	1	Deletion
P75016	2	824807	A	AGTC	0.5	Insertion
GC75	2	824853	ACCAG	A	1	Deletion
GC75	2	827654	C	CTGT	0.5	Insertion
P34048	2	833819	TC	T	1	Deletion
P57072	2	836051	G	GTC	1	Insertion
P75016	2	840788	TCC	T	1	Deletion
P75016	2	841316	TTTTC	T	1	Deletion
P75010	2	845493	T	TACC	1	Insertion
P57072	2	870248	A	AC	1	Insertion
P76067	2	877086	C	CT	1	Insertion
P60002	2	878381	AT	A	1	Deletion
P76067	2	880382	C	CA	1	Insertion
P76055	2	880765	AT	A	1	Deletion
P34048	2	887000	A	AC	1	Insertion
P75010	2	891495	TAAC	T	0.5	Deletion
P75010	2	894737	T	TAAC	1	Insertion
P75010	2	895044	ATGG	A	1	Deletion
P75063	2	896562	CCT	C	1	Deletion
P76067	2	896580	A	AT	1	Insertion
P76067	2	896761	G	GGTGT	1	Insertion
P37037	2	897231	AAAAG	A	0.5	Deletion
P60002	2	897779	AAGAG	A	0.5	Deletion
P60002	2	899214	CTT	C	1	Deletion
P87	2	902081	GAA	G	1	Deletion
P75010	2	902412	G	GCTTT	1	Insertion
12C	2	903915	C	CT	1	Insertion
P34048	2	905175	GAA	G	0.5	Deletion
P76067	2	905207	GGAT	G	1	Deletion
P76055	2	905838	A	ATTAT	1	Insertion
P76067	2	906985	CAA	"C,CA"	0.5	Insertion
12C	2	906998	AT	A	1	Deletion
19F	2	907203	TA	T	1	Deletion
P76067	2	907547	G	GGAAC	1	Insertion
P76067	2	911394	A	AT	1	Insertion
P94015	2	920476	TA	T	0.5	Deletion
P87	2	931871	A	AT	0.5	Insertion
P34048	2	933319	TATAGA	T	1	Deletion
P76067	2	936847	G	GA	1	Insertion
P76067	2	939619	AG	A	1	Deletion
P87	2	939628	GAAAA	G	0.5	Deletion
P76067	2	940308	T	TA	1	Insertion
P60002	2	940643	CAA	C	1	Deletion
P76067	2	940684	AT	A	1	Deletion
P60002	2	940720	AT	A	1	Deletion
GC75	2	948315	C	CT	1	Insertion
P87	2	948365	T	TA	1	Insertion
P76067	2	950137	A	AGG	1	Insertion
P76055	2	951517	A	AAG	0.5	Insertion
P94015	2	954273	GGA	G	0.5	Deletion
P75010	2	954440	C	CACAA	0.5	Insertion
P76067	2	956606	AAAT	A	1	Deletion
P87	2	958304	C	CTT	0.5	Insertion
P76055	2	962087	AT	A	1	Deletion
P76067	2	962360	G	GA	1	Insertion
P94015	2	962862	ACTTT	A	0.5	Deletion
P75010	2	963046	A	AG	0.5	Insertion
P87	2	963743	T	TTCT	1	Insertion
P94015	2	965107	C	CA	0.5	Insertion
P78042	2	965311	A	AAAC	0.5	Insertion
P76067	2	967255	AACC	A	1	Deletion
P75010	2	968127	A	AGTG	0.5	Insertion
P57072	2	969207	CTA	C	1	Deletion
P76067	2	969236	G	GAA	1	Insertion
P76055	2	969792	T	TCTCC	0.5	Insertion
P34048	2	969993	ATTC	A	1	Deletion
P94015	2	971305	C	CA	1	Insertion
P75010	2	971534	ACTT	A	0.5	Deletion
P94015	2	973674	ATGG	A	1	Deletion
P76055	2	973690	TAGA	T	1	Deletion
P76067	2	975310	C	CTT	1	Insertion
P60002	2	976213	G	GTGTG	1	Insertion
P76067	2	976602	T	TCTTTC	1	Insertion
P57072	2	980299	TTC	T	1	Deletion
P75010	2	980315	T	TTC	1	Insertion
GC75	2	980629	TTTG	T	0.5	Deletion
P60002	2	980631	TG	T	1	Deletion
P57072	2	980962	T	TAC	1	Insertion
P57055	2	981107	TTTC	T	1	Deletion
P76055	2	982529	C	CA	0.5	Insertion
P57072	2	982623	T	TCA	0.5	Insertion
P57055	2	985964	C	CTGG	1	Insertion
P76055	2	986170	AT	A	1	Deletion
P37039	2	986348	GA	G	1	Deletion
P76067	2	988098	CA	C	1	Deletion
P76055	2	990441	CT	C	1	Deletion
P94015	2	994972	AT	A	0.5	Deletion
P76067	2	995004	A	AG	1	Insertion
P76067	2	995036	GAA	G	1	Deletion
P75016	2	997500	C	CTT	1	Insertion
P94015	2	1005129	G	GGAT	1	Insertion
P76055	2	1005133	G	GATG	1	Insertion
P60002	2	1005729	AT	A	1	Deletion
P60002	2	1010292	T	TTAG	1	Insertion
P37037	2	1010394	CA	C	1	Deletion
P60002	2	1010403	A	AC	1	Insertion
P57055	2	1010533	A	AC	0.5	Insertion
P78042	2	1010634	ATT	A	1	Deletion
P57055	2	1013117	T	TTC	1	Insertion
P60002	2	1022075	T	TG	1	Insertion
P94015	2	1027322	C	CT	1	Insertion
P60002	2	1027325	TC	T	1	Deletion
P78042	2	1028444	A	ACAC	0.5	Insertion
P76055	2	1032713	AT	A	1	Deletion
P60002	2	1033871	A	ATTG	0.5	Insertion
P34048	2	1034766	CTA	C	1	Deletion
P94015	2	1035925	CT	C	1	Deletion
P57055	2	1040463	T	TTGG	0.5	Insertion
P76067	2	1044390	CA	C	1	Deletion
P60002	2	1044818	C	CT	0.5	Insertion
P76067	2	1048876	C	CA	1	Insertion
P75063	2	1067371	TA	T	1	Deletion
P75010	2	1068484	GA	G	0.5	Deletion
P60002	2	1069523	TA	T	1	Deletion
P76067	2	1083084	AC	A	1	Deletion
P94015	2	1083091	CT	C	1	Deletion
P94015	2	1083866	CACAT	C	1	Deletion
P76067	2	1088610	A	AGAT	1	Insertion
P76067	2	1094725	C	CACT	1	Insertion
P57072	2	1096534	GGTT	G	1	Deletion
P75010	2	1099086	A	AC	1	Insertion
P75010	2	1099093	AAG	A	1	Deletion
P57072	2	1102184	G	GAA	1	Insertion
P60002	2	1103811	TTGC	T	1	Deletion
P94015	2	1104709	ATT	A	1	Deletion
P60002	2	1105472	A	AC	1	Insertion
P60002	2	1105783	AT	A	1	Deletion
P94015	2	1106494	C	CATAT	1	Insertion
P76067	2	1108064	CT	C	1	Deletion
P57055	2	1110444	G	GA	1	Insertion
P75010	2	1111013	A	AAG	1	Insertion
P75010	2	1111361	A	AAT	1	Insertion
P75010	2	1112282	CA	C	1	Deletion
P57055	2	1112695	T	TTCTC	1	Insertion
P57072	2	1118681	T	TTC	0.5	Insertion
P60002	2	1122675	CA	C	1	Deletion
P76067	2	1123488	AT	A	1	Deletion
P76055	2	1123583	TGTA	T	0.5	Deletion
P76067	2	1128747	CA	C	1	Deletion
P87	2	1128804	TG	T	1	Deletion
GC75	2	1130902	C	CA	1	Insertion
P94015	2	1141176	G	GT	1	Insertion
P76067	2	1141310	ATTT	A	1	Deletion
P76067	2	1150058	C	CT	1	Insertion
P76067	2	1150313	T	TCAA	1	Insertion
P94015	2	1156524	C	CT	1	Insertion
P76067	2	1167082	TA	T	1	Deletion
P76067	2	1168128	A	AT	1	Insertion
P76055	2	1168190	G	GCTCT	1	Insertion
P75063	2	1182049	CA	C	1	Deletion
P78042	2	1182458	C	CT	1	Insertion
P60002	2	1190126	A	AGTG	0.5	Insertion
P76067	2	1199456	TTGG	T	1	Deletion
P76067	2	1202465	CT	C	1	Deletion
P94015	2	1203560	TTG	T	0.5	Deletion
P57072	2	1206012	GA	G	1	Deletion
P75010	2	1221019	A	AAGTG	0.5	Insertion
P75016	2	1223317	AG	A	1	Deletion
P34048	2	1232138	G	GA	1	Insertion
P34048	2	1234933	TATC	T	0.5	Deletion
P76067	2	1238927	G	GGA	1	Insertion
P60002	2	1246079	TA	T	1	Deletion
P76067	2	1251031	A	ATT	1	Insertion
P60002	2	1260104	AT	A	1	Deletion
P57055	2	1260368	CTTT	C	1	Deletion
P76067	2	1262024	GA	G	1	Deletion
P60002	2	1274975	CA	C	1	Deletion
P78042	2	1277105	G	GAAA	1	Insertion
P37005	2	1283322	TA	T	1	Deletion
P76055	2	1283922	AT	A	1	Deletion
P76067	2	1284126	AG	A	1	Deletion
P60002	2	1284129	AAT	A	1	Deletion
P76067	2	1284130	AT	A	1	Deletion
P76067	2	1284408	GA	G	1	Deletion
P57055	2	1284568	TA	T	1	Deletion
P60002	2	1291452	TG	T	1	Deletion
P76067	2	1292054	C	CT	1	Insertion
P76067	2	1292624	AT	A	1	Deletion
P94015	2	1294964	TA	T	1	Deletion
P76067	2	1296276	T	TTTG	1	Insertion
GC75	2	1299863	AAAAC	A	1	Deletion
P60002	2	1301170	AT	A	0.5	Deletion
P76067	2	1301172	T	TA	1	Insertion
P57072	2	1301734	G	GAAA	1	Insertion
P78048	2	1301803	A	AGAT	0.5	Insertion
P76055	2	1303689	T	TA	1	Insertion
P76067	2	1304160	GT	G	1	Deletion
P76067	2	1309088	G	GT	1	Insertion
P76067	2	1310429	TA	T	1	Deletion
P60002	2	1316923	T	TA	1	Insertion
P76067	2	1318729	C	CA	1	Insertion
P76067	2	1324254	GC	G	1	Deletion
P75063	2	1336370	GT	G	1	Deletion
P78042	2	1336707	G	GAA	0.5	Insertion
P76067	2	1336718	G	GA	1	Insertion
P76067	2	1337300	C	CA	1	Insertion
P76067	2	1337777	AT	A	1	Deletion
P57072	2	1338390	G	GTA	0.5	Insertion
P34048	2	1338544	CATA	C	0.5	Deletion
P75063	2	1339042	TTA	T	0.5	Deletion
P87	2	1339392	GGGA	G	1	Deletion
P60002	2	1341171	A	AAGC	1	Insertion
P78042	2	1341904	AGAT	A	1	Deletion
P76067	2	1343047	G	GCAA	1	Insertion
P34048	2	1348589	A	AT	1	Insertion
P76067	2	1349028	TG	T	1	Deletion
P34048	2	1349212	TAA	T	1	Deletion
P94015	2	1349806	GA	G	1	Deletion
P75016	2	1356280	T	TACC	1	Insertion
P57072	2	1356564	CGTTT	C	1	Deletion
P75010	2	1359834	CTGT	C	1	Deletion
P60002	2	1360475	AGTT	A	1	Deletion
P75016	2	1360998	T	TA	1	Insertion
P76067	2	1361165	A	AT	1	Insertion
P94015	2	1361425	G	GGA	0.5	Insertion
P60002	2	1361633	CG	C	1	Deletion
P75016	2	1361786	A	AC	1	Insertion
P76067	2	1362117	A	ATT	1	Insertion
GC75	2	1362178	CA	C	1	Deletion
P78042	2	1362420	G	GCT	1	Insertion
P78042	2	1362421	GAAC	G	1	Deletion
P60002	2	1362490	GTATA	G	0.5	Deletion
P76067	2	1362646	GT	G	1	Deletion
P94015	2	1363889	G	GA	1	Insertion
P94015	2	1364060	GT	G	1	Deletion
P94015	2	1364657	T	TG	1	Insertion
P57072	2	1364983	TTTA	T	1	Deletion
P78042	2	1364988	T	TTA	1	Insertion
P76067	2	1365306	A	AT	1	Insertion
[truncated: 4,475 more rows]
