# Supplementary material for: The Genome of the Human Pathogen Candida albicans Is Shaped by Mutation and Cryptic Sexual Recombination
Source: mBio. 2018 Sep 18;9(5):e01205-18. doi: 10.1128/mBio.01205-18 (PMC6143739; doi:10.1128/mBio.01205-18)
Supplement: TABLE S4 [file mbo004184065st4.xlsx]

## Sheet: %ofhets
Genome#	GenomeWinStart	Chr.#	Chr.WinStart	ScaffoldMarks	GC75	P75016	P75063	P87	P60002	P94015	P34048	P78042	P57055	P57072	P76055	P76067	P75010	19F	L26	P37039	12C	P37005	P37037	P78048	SC5314	#ofHets	%ofHets
1	0	1	0	20	20	20	20	0	0	0	20	20	0	0	0	0	20	20	20	0	20	0	0	20	20	11	52.381		100% Het Windows=147
1	5000	1	5000	0	20	20	20	0	0	0	20	20	0	0	0	0	20	20	20	0	20	0	0	20	20	11	52.381		100% Hom Windows=77
1	10000	1	10000	0	20	20	20	0	0	0	20	20	0	0	0	0	20	20	20	0	20	0	0	20	20	11	52.381		HET=20 HOM=0
1	15000	1	15000	0	20	20	20	0	0	0	20	20	0	0	0	0	20	20	20	0	20	0	0	20	20	11	52.381
1	20000	1	20000	0	20	20	20	0	0	0	20	20	0	0	0	0	20	20	20	0	20	0	0	20	20	11	52.381
1	25000	1	25000	0	20	20	20	0	0	0	20	20	0	0	0	0	20	20	0	0	0	0	0	0	20	8	38.0952
1	30000	1	30000	0	20	20	20	0	0	0	20	20	0	0	0	0	20	20	20	0	20	0	0	20	20	11	52.381
1	35000	1	35000	0	20	20	20	0	0	0	20	20	0	0	0	0	20	20	0	0	0	0	0	20	20	9	42.8571
1	40000	1	40000	0	20	20	20	0	0	0	20	20	0	0	0	0	20	20	20	0	20	0	0	20	20	11	52.381
1	45000	1	45000	0	20	20	20	0	0	0	20	20	0	0	0	0	20	20	20	0	20	0	0	20	20	11	52.381
1	50000	1	50000	0	20	20	20	0	0	0	20	20	0	0	0	0	20	20	20	0	20	0	0	20	20	11	52.381
1	55000	1	55000	0	20	20	20	0	0	0	20	20	0	0	0	0	20	20	20	0	20	0	0	20	20	11	52.381
1	60000	1	60000	0	20	20	20	0	0	0	20	20	0	0	0	0	20	20	20	0	20	0	0	20	20	11	52.381
1	65000	1	65000	0	20	0	20	0	0	0	20	20	0	0	0	0	20	20	20	0	20	0	0	20	20	10	47.619
1	70000	1	70000	0	20	20	0	0	0	0	20	20	0	0	0	0	20	20	20	0	20	0	0	20	20	10	47.619
1	75000	1	75000	0	20	20	20	0	0	0	20	20	0	0	0	0	20	20	20	0	20	0	0	20	20	11	52.381
1	80000	1	80000	0	20	20	20	0	0	0	20	20	0	0	0	0	20	20	20	0	20	0	0	20	20	11	52.381
1	85000	1	85000	0	20	20	20	0	0	0	20	20	0	0	0	0	20	20	20	0	20	0	0	20	20	11	52.381
1	90000	1	90000	0	20	20	20	0	0	0	20	20	0	0	0	0	20	20	20	0	20	0	0	20	20	11	52.381
1	95000	1	95000	0	20	20	20	0	0	0	20	20	0	0	0	0	20	20	20	0	20	0	0	20	20	11	52.381
1	100000	1	100000	0	20	20	20	0	0	0	20	20	0	0	0	0	20	20	20	0	20	0	0	20	20	11	52.381
1	105000	1	105000	0	20	20	20	0	0	0	20	20	0	0	0	0	20	20	20	0	20	0	0	20	20	11	52.381
1	110000	1	110000	0	20	20	20	0	0	0	20	20	0	0	0	0	20	20	20	0	20	0	0	20	20	11	52.381
1	115000	1	115000	0	20	20	20	0	0	0	20	20	0	0	0	0	20	20	20	0	20	0	0	20	20	11	52.381
1	120000	1	120000	0	20	20	20	0	0	0	20	20	0	0	0	0	20	20	20	0	20	0	0	20	20	11	52.381
1	125000	1	125000	0	20	20	20	0	0	0	20	20	0	0	0	0	20	20	20	0	20	0	0	20	20	11	52.381
1	130000	1	130000	0	20	20	20	0	0	0	20	20	0	0	0	0	20	20	20	0	20	0	0	20	20	11	52.381
1	135000	1	135000	0	20	20	20	0	0	0	20	20	0	0	0	0	20	20	20	0	20	0	0	20	20	11	52.381
1	140000	1	140000	0	20	20	20	0	0	0	20	20	0	0	0	0	20	20	20	0	20	0	0	20	20	11	52.381
1	145000	1	145000	0	20	20	20	0	0	0	20	20	0	0	0	0	20	20	20	0	20	0	0	20	20	11	52.381
1	150000	1	150000	0	20	20	20	0	0	0	20	20	0	0	0	0	20	20	20	0	20	0	0	20	20	11	52.381
1	155000	1	155000	0	20	20	20	0	0	0	20	20	0	0	0	0	20	20	20	0	20	0	0	20	20	11	52.381
1	160000	1	160000	0	20	20	20	0	0	0	20	20	0	0	0	0	20	20	20	0	20	0	0	20	20	11	52.381
1	165000	1	165000	0	20	20	20	0	0	0	20	20	0	0	0	0	20	20	20	0	20	0	0	20	20	11	52.381
1	170000	1	170000	0	20	20	20	0	0	0	20	20	0	0	0	0	20	20	20	0	20	0	0	20	20	11	52.381
1	175000	1	175000	0	20	20	20	0	0	0	20	20	0	0	0	0	20	20	20	0	20	0	0	20	20	11	52.381
1	180000	1	180000	0	20	20	0	0	0	0	20	20	0	0	0	0	0	0	0	0	0	0	0	0	0	4	19.0476
1	185000	1	185000	0	20	20	20	0	0	0	20	20	0	0	0	0	20	20	20	0	20	0	0	20	20	11	52.381
1	190000	1	190000	0	20	20	20	0	0	0	20	20	0	0	0	0	20	20	20	0	20	0	0	20	20	11	52.381
1	195000	1	195000	0	20	20	20	0	0	0	20	20	0	0	0	0	20	0	0	0	0	0	0	0	0	6	28.5714
1	200000	1	200000	0	20	20	20	0	0	0	20	20	0	0	0	0	20	20	20	0	20	0	0	20	20	11	52.381
1	205000	1	205000	0	20	20	20	0	0	0	20	20	0	0	0	0	20	20	20	0	20	0	0	20	20	11	52.381
1	210000	1	210000	0	20	20	0	0	0	0	20	20	0	0	0	0	20	20	20	0	20	0	0	20	20	10	47.619
1	215000	1	215000	0	20	20	20	0	0	0	20	20	0	0	0	0	20	20	20	0	20	0	0	20	20	11	52.381
1	220000	1	220000	0	20	20	20	0	0	0	20	20	0	0	0	0	20	20	20	0	20	0	0	20	20	11	52.381
1	225000	1	225000	0	20	20	20	0	0	0	20	20	0	0	0	0	20	20	20	0	20	0	0	20	20	11	52.381
1	230000	1	230000	0	20	20	20	0	0	0	20	20	0	0	0	0	20	20	20	0	20	0	0	20	20	11	52.381
1	235000	1	235000	0	20	20	20	0	0	0	20	20	0	0	0	0	20	20	20	0	20	0	0	20	20	11	52.381
1	240000	1	240000	0	20	20	20	0	0	0	20	20	0	0	0	0	20	20	20	0	20	0	0	20	20	11	52.381
1	245000	1	245000	0	20	20	20	0	0	0	20	20	0	0	0	0	20	20	20	0	20	0	0	20	20	11	52.381
1	250000	1	250000	0	20	20	20	0	0	0	20	20	0	0	0	0	20	20	20	0	20	0	0	20	20	11	52.381
1	255000	1	255000	0	20	20	20	0	0	0	20	20	0	0	0	0	20	20	20	0	20	0	0	20	20	11	52.381
1	260000	1	260000	0	20	20	20	0	0	0	20	20	0	0	0	0	20	20	20	0	20	0	0	20	20	11	52.381
1	265000	1	265000	0	20	20	20	0	0	0	20	20	0	0	0	0	20	20	20	0	20	0	0	20	20	11	52.381
1	270000	1	270000	0	20	20	20	0	0	0	20	20	0	0	0	0	20	20	20	0	20	0	0	20	20	11	52.381
1	275000	1	275000	0	20	20	20	0	0	0	20	20	0	0	0	0	20	20	20	0	20	0	0	20	20	11	52.381
1	280000	1	280000	0	20	20	20	0	0	0	20	20	0	0	0	0	20	20	20	0	20	0	0	20	20	11	52.381
1	285000	1	285000	0	20	20	20	0	0	0	20	20	0	0	0	0	20	20	20	0	20	0	0	20	20	11	52.381
1	290000	1	290000	0	20	20	20	0	0	0	20	20	0	0	0	0	20	20	20	0	20	0	0	20	20	11	52.381
1	295000	1	295000	0	20	20	20	0	0	0	20	20	0	0	0	0	20	20	20	0	20	0	0	20	20	11	52.381
1	300000	1	300000	0	20	20	20	0	0	0	20	20	0	0	0	0	20	20	20	0	20	0	0	20	20	11	52.381
1	305000	1	305000	0	20	20	20	0	0	0	20	20	0	0	0	0	20	20	20	0	20	0	20	20	20	12	57.1429
1	310000	1	310000	0	20	20	20	0	0	0	20	20	0	0	0	0	20	20	20	0	20	0	20	20	20	12	57.1429
1	315000	1	315000	0	20	20	20	0	0	0	20	20	0	0	0	0	20	20	20	0	20	0	20	20	20	12	57.1429
1	320000	1	320000	0	20	20	20	0	0	0	20	20	0	0	0	0	20	20	20	0	20	0	20	20	20	12	57.1429
1	325000	1	325000	0	20	20	20	0	0	0	20	20	0	0	0	0	20	20	20	0	20	0	20	20	20	12	57.1429
1	330000	1	330000	0	20	20	20	0	0	0	20	20	0	0	0	0	20	20	20	0	20	0	20	20	20	12	57.1429
1	335000	1	335000	0	20	20	20	0	0	0	20	20	0	0	0	0	20	20	20	0	20	0	20	20	20	12	57.1429
1	340000	1	340000	0	20	20	20	0	0	0	20	20	0	0	0	0	20	20	20	0	20	0	20	20	20	12	57.1429
1	345000	1	345000	0	20	20	20	0	0	0	20	20	0	0	0	0	20	20	20	0	20	0	20	20	20	12	57.1429
1	350000	1	350000	0	20	20	20	0	0	0	20	20	0	0	0	0	20	20	20	0	20	0	20	20	20	12	57.1429
1	355000	1	355000	0	20	20	20	0	0	0	20	20	0	0	0	0	20	20	20	0	20	0	20	20	20	12	57.1429
1	360000	1	360000	0	20	20	20	0	0	0	20	20	0	0	0	0	20	20	20	0	20	0	20	20	20	12	57.1429
1	365000	1	365000	0	20	20	20	0	0	0	20	20	0	0	0	0	20	20	20	0	20	0	20	20	20	12	57.1429
1	370000	1	370000	0	20	20	20	0	0	0	20	20	0	0	0	0	20	20	20	0	20	0	20	20	20	12	57.1429
1	375000	1	375000	0	20	20	20	0	0	0	20	20	0	0	0	0	20	20	20	0	20	0	20	20	20	12	57.1429
1	380000	1	380000	0	20	20	20	0	0	0	20	20	0	0	0	0	20	20	20	0	20	0	20	20	20	12	57.1429
1	385000	1	385000	0	20	20	20	0	0	0	20	20	0	0	0	0	20	20	20	0	20	0	20	20	20	12	57.1429
1	390000	1	390000	0	20	20	20	0	0	0	20	20	0	0	0	0	20	20	20	0	20	0	20	20	20	12	57.1429
1	395000	1	395000	0	20	20	20	0	0	0	20	20	0	0	0	0	20	20	20	0	20	0	20	20	20	12	57.1429
1	400000	1	400000	0	20	20	20	0	0	0	20	20	0	0	0	0	20	20	20	0	20	0	20	20	20	12	57.1429
1	405000	1	405000	0	20	20	20	0	0	0	20	20	0	0	0	0	20	20	20	0	20	0	20	20	20	12	57.1429
1	410000	1	410000	0	20	20	20	0	0	0	20	20	0	0	0	0	20	20	20	0	20	0	20	20	20	12	57.1429
1	415000	1	415000	0	20	20	20	0	0	0	20	20	0	0	0	0	20	20	20	0	20	0	20	20	20	12	57.1429
1	420000	1	420000	0	20	20	20	0	0	0	20	20	0	0	0	0	20	20	20	0	20	0	20	20	20	12	57.1429
1	425000	1	425000	0	20	20	20	0	0	0	20	20	0	0	0	0	20	20	20	0	20	0	20	20	20	12	57.1429
1	430000	1	430000	0	20	20	20	0	0	0	20	20	0	0	0	0	20	20	20	0	20	0	20	20	20	12	57.1429
1	435000	1	435000	0	20	20	20	0	0	0	20	20	0	0	0	0	20	20	20	0	20	0	20	20	20	12	57.1429
1	440000	1	440000	0	20	20	20	0	0	0	20	20	0	0	0	0	20	20	20	0	20	0	20	20	0	11	52.381
1	445000	1	445000	0	20	20	20	0	0	0	20	20	0	0	0	0	20	20	20	0	20	0	20	20	20	12	57.1429
1	450000	1	450000	0	20	20	20	0	0	0	20	20	0	0	0	0	20	20	20	0	20	0	20	20	20	12	57.1429
1	455000	1	455000	0	20	20	20	0	0	0	20	20	0	0	0	20	20	20	20	0	20	0	20	20	20	13	61.9048
1	460000	1	460000	0	20	20	20	0	0	0	20	20	0	0	0	20	20	20	20	0	20	0	20	20	20	13	61.9048
1	465000	1	465000	0	20	20	20	0	0	0	20	20	0	0	0	20	20	20	20	0	20	0	20	20	20	13	61.9048
1	470000	1	470000	0	20	20	20	0	0	0	20	20	0	0	0	20	20	20	20	0	20	0	20	20	20	13	61.9048
1	475000	1	475000	0	20	20	20	0	0	0	20	20	0	0	0	20	20	20	20	0	20	0	20	20	20	13	61.9048
1	480000	1	480000	0	20	20	20	0	0	0	20	20	0	0	0	20	20	20	20	0	20	0	20	20	20	13	61.9048
1	485000	1	485000	0	20	20	20	0	0	0	20	20	0	0	0	20	20	20	20	0	20	0	20	20	20	13	61.9048
1	490000	1	490000	0	20	20	20	0	0	0	20	20	0	0	0	20	20	20	20	0	20	0	20	20	20	13	61.9048
1	495000	1	495000	0	20	20	20	0	0	0	20	20	0	0	0	20	20	20	20	0	20	0	20	20	20	13	61.9048
1	500000	1	500000	0	20	20	20	0	0	0	20	20	0	0	0	20	20	20	20	0	20	0	20	20	20	13	61.9048
1	505000	1	505000	0	20	20	20	0	20	0	20	20	0	0	0	20	20	20	20	0	20	0	20	20	20	14	66.6667
1	510000	1	510000	0	20	20	20	0	20	0	20	20	0	0	0	20	20	20	20	0	20	0	20	20	20	14	66.6667
1	515000	1	515000	0	20	20	20	0	20	0	20	20	0	0	0	20	20	20	20	0	20	0	20	20	20	14	66.6667
1	520000	1	520000	0	20	20	20	0	20	0	20	20	0	0	0	20	20	20	20	0	20	0	20	20	20	14	66.6667
1	525000	1	525000	0	20	20	20	0	20	0	20	20	0	0	0	20	20	20	20	0	20	0	20	20	20	14	66.6667
1	530000	1	530000	0	20	20	20	0	20	0	20	20	0	0	0	20	20	20	20	0	20	0	20	20	20	14	66.6667
1	535000	1	535000	0	20	20	20	0	20	0	20	20	0	0	0	20	20	20	20	0	20	0	20	20	20	14	66.6667
1	540000	1	540000	0	20	20	20	0	20	0	20	20	0	0	0	20	20	20	20	0	20	0	20	20	20	14	66.6667
1	545000	1	545000	0	20	20	20	0	20	0	20	20	0	0	0	20	20	20	20	0	20	0	20	20	20	14	66.6667
1	550000	1	550000	0	20	20	20	0	20	0	20	20	0	0	0	20	20	20	20	0	20	0	20	20	20	14	66.6667
1	555000	1	555000	0	20	20	20	0	20	0	20	20	0	0	0	20	20	20	20	20	20	20	20	20	20	16	76.1905
1	560000	1	560000	0	20	20	20	0	20	0	20	20	0	0	0	20	20	20	20	20	20	20	20	20	20	16	76.1905
1	565000	1	565000	0	20	20	20	0	20	0	20	20	0	0	0	20	20	20	20	20	20	20	20	20	20	16	76.1905
1	570000	1	570000	0	20	20	20	0	20	0	20	20	0	0	0	20	20	20	20	20	20	20	20	20	20	16	76.1905
1	575000	1	575000	0	20	20	20	0	20	0	20	20	0	0	0	20	20	20	20	20	20	20	20	20	20	16	76.1905
1	580000	1	580000	0	20	20	20	0	20	0	20	20	0	0	0	20	20	20	20	20	20	20	20	20	20	16	76.1905
1	585000	1	585000	0	20	20	20	0	20	0	20	20	0	0	0	20	20	20	20	20	20	20	20	20	20	16	76.1905
1	590000	1	590000	0	20	20	20	0	20	0	20	20	0	0	0	20	20	20	20	20	20	20	20	20	20	16	76.1905
1	595000	1	595000	0	20	20	20	0	20	0	20	20	0	0	0	20	20	20	20	20	20	20	20	20	20	16	76.1905
1	600000	1	600000	0	20	20	20	0	20	0	20	20	0	0	0	20	20	20	20	20	20	20	20	20	20	16	76.1905
1	605000	1	605000	0	20	20	20	0	20	0	20	20	0	0	0	20	20	20	20	20	20	20	20	20	20	16	76.1905
1	610000	1	610000	0	20	20	20	0	20	0	20	20	0	0	0	20	20	20	20	20	20	20	20	20	20	16	76.1905
1	615000	1	615000	0	20	20	20	0	20	0	20	20	0	0	0	20	20	20	20	20	20	20	20	20	20	16	76.1905
1	620000	1	620000	0	20	20	20	0	20	0	20	20	0	0	0	20	20	20	20	20	20	20	20	20	20	16	76.1905
1	625000	1	625000	0	20	20	20	0	20	0	20	20	0	0	0	20	20	20	20	20	20	20	20	20	20	16	76.1905
1	630000	1	630000	0	20	20	20	0	20	0	20	20	0	0	0	20	20	20	20	20	20	20	20	20	20	16	76.1905
1	635000	1	635000	0	20	20	20	0	20	0	20	20	0	0	0	20	20	20	20	20	20	20	20	20	20	16	76.1905
1	640000	1	640000	0	20	20	20	0	20	0	20	20	0	0	0	20	20	20	20	20	20	20	20	20	20	16	76.1905
1	645000	1	645000	0	20	20	20	0	20	0	20	20	0	0	0	20	20	20	20	20	20	20	20	20	20	16	76.1905
1	650000	1	650000	0	20	20	20	0	20	0	20	20	0	0	0	20	20	20	20	20	20	20	20	20	20	16	76.1905
1	655000	1	655000	0	20	20	20	0	20	0	20	20	0	0	0	20	20	20	20	20	20	20	20	20	20	16	76.1905
1	660000	1	660000	0	20	20	20	0	20	0	20	20	0	0	0	20	20	20	20	20	20	20	20	20	20	16	76.1905
1	665000	1	665000	0	20	20	20	0	20	0	20	20	0	0	0	20	20	20	20	20	20	20	20	20	20	16	76.1905
1	670000	1	670000	0	20	20	20	0	20	0	20	20	0	0	0	20	20	20	20	20	20	20	20	20	20	16	76.1905
1	675000	1	675000	0	20	20	20	0	20	0	20	20	0	0	0	20	20	20	20	20	20	20	20	20	20	16	76.1905
1	680000	1	680000	0	20	20	20	0	20	0	20	20	0	0	0	20	20	20	20	20	20	20	20	20	20	16	76.1905
1	685000	1	685000	0	20	20	20	0	20	0	20	20	0	0	0	20	20	20	20	20	20	20	20	20	20	16	76.1905
1	690000	1	690000	0	20	20	20	0	20	0	20	20	0	0	0	20	20	20	20	20	20	20	20	20	20	16	76.1905
1	695000	1	695000	0	20	20	20	0	20	0	20	20	0	0	0	20	20	20	20	20	20	20	20	20	20	16	76.1905
1	700000	1	700000	0	20	20	20	0	20	0	20	20	0	0	0	20	20	20	20	20	20	20	20	20	20	16	76.1905
1	705000	1	705000	0	20	20	20	20	20	0	20	20	0	0	0	20	20	20	20	20	20	20	20	20	20	17	80.9524
1	710000	1	710000	0	20	20	20	20	20	0	20	20	0	0	0	20	20	20	20	20	20	20	20	20	20	17	80.9524
1	715000	1	715000	0	20	20	20	20	20	0	20	20	0	0	0	20	20	20	20	20	20	20	20	20	20	17	80.9524
1	720000	1	720000	0	20	20	20	20	20	0	20	20	0	0	0	20	20	20	20	20	20	20	20	20	20	17	80.9524
1	725000	1	725000	0	20	20	20	20	20	0	20	20	0	0	0	20	20	20	20	20	20	20	20	20	20	17	80.9524
1	730000	1	730000	0	20	20	20	20	20	0	20	20	0	0	0	20	20	20	20	20	20	20	20	20	20	17	80.9524
1	735000	1	735000	0	20	20	20	20	20	0	20	20	0	0	0	20	20	20	20	20	20	20	20	20	20	17	80.9524
1	740000	1	740000	0	20	20	20	20	20	0	20	20	0	0	0	20	20	20	20	20	20	20	20	20	20	17	80.9524
1	745000	1	745000	0	20	20	20	20	20	0	20	20	0	0	0	20	20	20	20	20	20	20	20	20	20	17	80.9524
1	750000	1	750000	0	20	20	20	20	20	0	20	20	0	0	0	20	20	20	20	20	20	20	20	20	20	17	80.9524
1	755000	1	755000	0	20	20	20	20	20	0	20	20	0	0	0	20	20	20	20	20	20	20	20	20	20	17	80.9524
1	760000	1	760000	0	20	20	20	20	20	0	20	20	0	0	0	20	20	20	20	20	20	20	20	20	20	17	80.9524
1	765000	1	765000	0	20	20	20	20	20	0	20	20	0	0	0	20	20	20	20	20	20	20	20	20	20	17	80.9524
1	770000	1	770000	0	20	20	20	20	20	0	20	20	0	0	0	20	20	20	20	20	20	20	20	20	20	17	80.9524
1	775000	1	775000	0	20	20	20	20	20	0	20	20	0	0	0	20	20	20	20	20	20	20	20	20	20	17	80.9524
1	780000	1	780000	0	20	20	20	20	20	0	20	20	0	0	0	20	20	20	20	20	20	20	20	20	20	17	80.9524
1	785000	1	785000	0	20	20	20	20	20	0	20	20	0	0	0	20	20	20	20	20	20	20	20	20	20	17	80.9524
1	790000	1	790000	0	20	20	20	20	20	0	20	20	0	0	0	20	20	20	20	20	20	20	20	20	20	17	80.9524
1	795000	1	795000	0	20	20	20	20	20	0	20	20	0	0	0	20	20	20	20	20	20	20	20	20	20	17	80.9524
1	800000	1	800000	0	20	20	20	20	20	0	20	20	0	0	0	20	20	20	20	20	20	20	20	20	20	17	80.9524
1	805000	1	805000	0	20	20	20	20	20	0	20	20	0	0	0	20	20	20	20	20	20	20	20	20	20	17	80.9524
1	810000	1	810000	0	20	20	20	20	20	0	20	20	0	0	0	20	20	20	20	20	20	20	20	20	20	17	80.9524
1	815000	1	815000	0	20	20	20	20	20	0	20	20	0	0	0	20	20	20	20	20	20	20	20	20	20	17	80.9524
1	820000	1	820000	0	20	20	20	20	20	0	20	20	0	0	0	20	20	20	20	20	20	20	20	20	20	17	80.9524
1	825000	1	825000	0	20	20	20	20	20	0	20	20	0	0	0	20	20	20	20	20	20	20	20	20	20	17	80.9524
1	830000	1	830000	0	20	20	20	20	20	0	20	20	0	0	0	20	20	20	20	20	20	20	20	20	20	17	80.9524
1	835000	1	835000	0	20	20	20	20	20	0	20	20	0	0	0	20	20	20	20	20	20	20	20	20	20	17	80.9524
1	840000	1	840000	0	20	20	20	20	20	0	20	20	0	0	0	20	20	20	20	20	20	20	20	20	20	17	80.9524
1	845000	1	845000	0	20	20	20	20	20	0	20	20	0	0	0	20	20	20	20	20	20	20	20	20	20	17	80.9524
1	850000	1	850000	0	20	20	20	20	20	0	20	20	0	0	0	20	20	20	20	20	20	20	20	20	20	17	80.9524
1	855000	1	855000	0	20	20	20	20	20	0	20	20	0	0	0	20	20	20	20	20	20	20	20	20	20	17	80.9524
1	860000	1	860000	0	20	20	20	20	20	0	20	20	0	0	0	20	20	20	20	20	20	20	20	20	20	17	80.9524
1	865000	1	865000	0	20	20	20	20	20	0	20	20	0	0	0	20	20	20	20	20	20	20	20	20	20	17	80.9524
1	870000	1	870000	0	20	20	20	20	20	0	20	20	0	0	0	20	20	20	20	20	20	20	20	20	20	17	80.9524
1	875000	1	875000	0	20	20	20	20	20	0	20	20	0	0	0	20	20	20	20	20	20	20	20	20	20	17	80.9524
1	880000	1	880000	0	20	20	20	20	20	0	20	20	0	0	0	20	20	20	20	20	20	20	20	20	20	17	80.9524
1	885000	1	885000	0	20	20	20	20	20	0	20	20	0	0	0	20	20	20	20	20	20	20	20	20	20	17	80.9524
1	890000	1	890000	0	20	20	20	20	20	0	20	20	0	0	0	20	20	20	20	20	20	20	20	20	20	17	80.9524
1	895000	1	895000	0	20	20	20	20	20	0	20	20	0	0	0	20	20	20	20	20	20	20	20	20	20	17	80.9524
1	900000	1	900000	0	20	20	20	20	20	0	20	20	0	0	0	20	20	20	20	20	20	20	20	20	20	17	80.9524
1	905000	1	905000	0	20	20	20	20	20	0	20	20	0	0	0	20	20	20	20	20	20	20	20	20	20	17	80.9524
1	910000	1	910000	0	20	20	20	20	20	0	20	20	0	0	0	20	20	20	20	20	20	20	20	20	20	17	80.9524
1	915000	1	915000	0	20	20	20	20	20	0	20	20	0	0	0	20	20	20	20	20	20	20	20	20	20	17	80.9524
1	920000	1	920000	0	20	20	20	20	20	0	20	20	0	0	0	20	20	20	20	20	20	20	20	20	20	17	80.9524
1	925000	1	925000	0	20	20	20	20	20	0	20	20	0	0	0	20	20	20	20	20	20	20	20	20	20	17	80.9524
1	930000	1	930000	0	20	20	20	20	20	0	20	20	0	0	0	20	20	20	20	20	20	20	20	20	20	17	80.9524
1	935000	1	935000	0	20	20	20	20	20	0	20	20	0	0	0	20	20	20	20	20	20	20	20	20	20	17	80.9524
1	940000	1	940000	0	20	20	20	20	20	0	20	20	0	0	0	20	20	20	20	20	20	20	20	20	20	17	80.9524
1	945000	1	945000	0	20	20	20	20	20	0	20	20	0	0	0	20	20	20	20	20	20	20	20	20	20	17	80.9524
1	950000	1	950000	0	20	20	20	20	20	0	20	20	0	0	0	20	20	20	20	20	20	20	20	20	20	17	80.9524
1	955000	1	955000	0	20	20	20	20	20	0	20	20	0	0	0	20	20	20	20	20	20	20	20	20	20	17	80.9524
1	960000	1	960000	0	20	20	20	20	20	0	20	20	0	0	0	20	20	20	20	20	20	20	20	20	20	17	80.9524
1	965000	1	965000	0	20	20	20	20	20	0	20	20	0	0	0	20	20	20	20	20	20	20	20	20	20	17	80.9524
1	970000	1	970000	0	20	20	20	20	20	0	20	20	0	0	0	20	20	20	20	20	20	20	20	20	20	17	80.9524
1	975000	1	975000	0	20	20	20	20	20	0	20	20	0	0	0	20	20	20	20	20	20	20	20	20	20	17	80.9524
1	980000	1	980000	0	20	20	20	20	20	0	20	20	0	0	0	20	20	20	20	20	20	20	20	20	20	17	80.9524
1	985000	1	985000	0	20	20	20	20	20	0	20	20	0	0	0	20	20	20	20	20	20	20	20	20	20	17	80.9524
1	990000	1	990000	0	20	20	20	20	20	0	20	20	0	0	0	20	20	20	20	20	20	20	20	20	20	17	80.9524
1	995000	1	995000	0	20	20	20	20	20	0	20	20	0	0	0	20	20	20	20	20	20	20	20	20	20	17	80.9524
1	1000000	1	1000000	0	20	20	20	20	20	0	20	20	0	0	0	20	20	20	20	20	20	20	20	20	20	17	80.9524
1	1005000	1	1005000	0	20	20	20	20	20	0	20	20	0	0	0	20	20	20	20	20	20	20	20	20	20	17	80.9524
1	1010000	1	1010000	0	20	20	20	20	20	0	20	20	0	0	0	20	20	20	20	20	20	20	20	20	20	17	80.9524
1	1015000	1	1015000	0	20	20	20	20	20	0	20	20	0	0	0	20	20	20	20	20	20	20	20	20	20	17	80.9524
1	1020000	1	1020000	0	20	20	20	20	20	0	20	20	0	0	0	20	20	20	20	20	20	20	20	20	20	17	80.9524
1	1025000	1	1025000	0	20	20	20	20	20	0	20	20	0	0	0	20	20	20	20	20	20	20	20	20	20	17	80.9524
1	1030000	1	1030000	0	20	20	20	20	20	0	20	20	0	0	0	20	20	20	20	20	20	20	20	20	20	17	80.9524
1	1035000	1	1035000	0	20	20	20	20	20	0	20	20	0	0	0	20	20	20	20	20	20	20	20	20	20	17	80.9524
1	1040000	1	1040000	0	20	20	20	20	20	0	20	20	0	0	0	20	20	20	20	20	20	20	20	20	20	17	80.9524
1	1045000	1	1045000	0	20	20	20	20	20	0	20	20	0	0	0	20	20	20	20	20	20	20	20	20	20	17	80.9524
1	1050000	1	1050000	0	20	20	20	20	20	0	20	20	0	0	0	20	20	20	20	20	20	20	20	20	20	17	80.9524
1	1055000	1	1055000	0	20	20	20	20	20	0	20	20	0	0	0	20	20	20	20	20	20	20	20	20	20	17	80.9524
1	1060000	1	1060000	0	20	20	20	20	20	0	20	20	0	0	0	20	20	20	20	20	20	20	20	20	20	17	80.9524
1	1065000	1	1065000	0	20	20	20	20	20	0	20	20	0	0	0	20	20	20	20	20	20	20	20	20	20	17	80.9524
1	1070000	1	1070000	0	20	20	20	20	20	0	20	20	0	0	0	20	20	20	20	20	20	20	20	20	20	17	80.9524
1	1075000	1	1075000	0	20	20	20	20	20	0	20	20	0	0	0	20	20	20	20	20	20	20	20	20	20	17	80.9524
1	1080000	1	1080000	0	20	20	20	20	20	0	20	20	0	0	0	20	20	20	20	20	20	20	20	20	20	17	80.9524
1	1085000	1	1085000	0	20	20	20	20	20	0	20	20	0	0	0	20	20	20	20	20	20	20	20	20	20	17	80.9524
1	1090000	1	1090000	0	20	20	20	20	20	0	20	20	0	0	0	20	20	20	20	20	20	20	20	20	20	17	80.9524
1	1095000	1	1095000	0	20	20	20	20	20	0	20	20	0	0	0	20	20	20	20	20	20	20	20	20	20	17	80.9524
1	1100000	1	1100000	0	20	20	20	20	20	0	20	20	0	0	0	20	20	20	20	20	20	20	20	20	20	17	80.9524
1	1105000	1	1105000	0	20	20	20	20	20	0	20	20	0	0	20	20	20	20	20	20	20	20	20	20	20	18	85.7143
1	1110000	1	1110000	0	20	20	20	20	20	0	20	20	0	0	20	20	20	20	20	20	20	20	20	20	20	18	85.7143
1	1115000	1	1115000	0	20	20	20	20	20	0	20	20	0	0	20	20	20	20	20	20	20	20	20	20	20	18	85.7143
1	1120000	1	1120000	0	20	20	20	20	20	0	20	20	0	0	20	20	20	20	20	20	20	20	20	20	20	18	85.7143
1	1125000	1	1125000	0	20	20	20	20	20	0	20	20	0	0	20	20	20	20	20	20	20	20	20	20	20	18	85.7143
1	1130000	1	1130000	0	20	20	20	20	20	0	20	20	0	0	20	20	20	20	20	20	20	20	20	20	20	18	85.7143
1	1135000	1	1135000	0	20	20	20	20	20	0	20	20	0	0	20	20	20	20	20	20	20	20	20	20	20	18	85.7143
1	1140000	1	1140000	0	20	20	20	20	20	0	20	20	0	0	20	20	20	20	20	20	20	20	20	20	20	18	85.7143
1	1145000	1	1145000	0	20	20	20	20	20	0	20	20	0	0	20	20	20	20	20	20	20	20	20	20	20	18	85.7143
1	1150000	1	1150000	0	20	20	20	20	20	0	20	20	0	0	20	20	20	20	20	20	20	20	20	20	0	17	80.9524
1	1155000	1	1155000	0	20	20	20	20	20	0	20	20	0	0	20	20	20	20	20	20	20	20	20	20	20	18	85.7143
1	1160000	1	1160000	0	20	20	20	20	20	0	20	20	0	0	20	20	20	20	20	20	20	20	20	20	20	18	85.7143
1	1165000	1	1165000	0	20	20	20	20	20	0	20	20	0	0	20	20	20	20	20	20	20	20	20	20	20	18	85.7143
1	1170000	1	1170000	0	20	20	20	20	20	0	20	20	0	0	20	20	20	20	20	20	20	20	20	20	20	18	85.7143
1	1175000	1	1175000	0	20	20	20	20	20	0	20	20	0	0	20	20	20	20	20	20	20	20	20	20	20	18	85.7143
1	1180000	1	1180000	0	20	20	20	20	20	0	20	20	0	0	20	20	20	20	20	20	20	20	20	20	20	18	85.7143
1	1185000	1	1185000	0	20	20	20	20	20	0	20	20	0	0	20	20	20	20	20	20	20	20	20	20	20	18	85.7143
1	1190000	1	1190000	0	20	20	20	20	20	0	20	20	0	0	20	20	20	20	20	20	20	20	20	20	20	18	85.7143
1	1195000	1	1195000	0	20	20	20	20	20	0	20	20	0	0	20	20	20	20	20	20	20	20	20	20	20	18	85.7143
1	1200000	1	1200000	0	20	20	20	20	20	0	20	20	0	0	20	20	20	20	20	20	20	20	20	20	20	18	85.7143
1	1205000	1	1205000	0	20	20	20	20	20	0	20	20	0	0	20	20	20	20	20	20	20	20	20	20	20	18	85.7143
1	1210000	1	1210000	0	20	20	20	20	20	0	20	20	0	0	20	20	20	20	20	20	20	20	20	20	20	18	85.7143
1	1215000	1	1215000	0	20	20	20	20	20	0	20	20	0	0	20	20	20	20	20	20	20	20	20	20	20	18	85.7143
1	1220000	1	1220000	0	20	20	20	20	20	0	20	20	0	0	20	20	20	20	20	20	20	20	20	20	20	18	85.7143
1	1225000	1	1225000	0	20	20	20	20	20	0	20	20	0	0	20	20	20	20	20	20	20	20	20	20	20	18	85.7143
1	1230000	1	1230000	0	20	20	20	20	20	0	20	20	0	0	20	20	20	20	20	20	20	20	20	20	20	18	85.7143
1	1235000	1	1235000	0	20	20	20	20	20	0	20	20	0	0	20	20	20	20	20	20	20	20	20	20	20	18	85.7143
1	1240000	1	1240000	0	20	20	20	20	20	0	20	20	0	0	20	20	20	20	20	20	20	20	20	20	20	18	85.7143
1	1245000	1	1245000	0	20	20	20	20	20	0	20	20	0	0	20	20	20	20	20	20	20	20	20	20	20	18	85.7143
1	1250000	1	1250000	0	20	20	20	20	20	0	20	20	0	0	20	20	20	20	20	20	20	20	20	20	20	18	85.7143
1	1255000	1	1255000	0	20	20	20	20	20	0	20	20	0	0	20	20	20	20	20	20	20	20	20	20	20	18	85.7143
1	1260000	1	1260000	0	20	20	20	20	20	0	20	20	0	0	20	20	20	20	20	20	20	20	20	20	20	18	85.7143
1	1265000	1	1265000	0	20	20	20	20	20	0	20	20	0	0	20	20	20	20	20	20	20	20	20	20	20	18	85.7143
1	1270000	1	1270000	0	20	20	20	20	20	0	20	20	0	0	20	20	20	20	20	20	20	20	20	20	20	18	85.7143
1	1275000	1	1275000	0	20	20	20	20	20	0	20	20	0	0	20	20	20	20	20	20	20	20	20	20	20	18	85.7143
1	1280000	1	1280000	0	20	20	20	20	20	0	20	20	0	0	20	20	20	20	20	20	20	20	20	20	20	18	85.7143
1	1285000	1	1285000	0	20	20	20	20	20	0	20	20	0	0	20	20	20	20	20	20	20	20	20	20	20	18	85.7143
1	1290000	1	1290000	0	20	20	20	20	20	0	20	20	0	0	20	20	20	20	20	20	20	20	20	20	20	18	85.7143
1	1295000	1	1295000	0	20	20	20	20	20	0	20	20	0	0	20	20	20	20	20	20	20	20	20	20	20	18	85.7143
1	1300000	1	1300000	0	20	20	20	20	20	0	20	20	0	0	20	20	20	20	20	20	20	20	20	20	20	18	85.7143
1	1305000	1	1305000	0	20	20	20	20	20	20	20	20	20	0	20	20	20	20	20	20	20	20	20	20	20	20	95.2381
1	1310000	1	1310000	0	20	20	20	20	20	20	20	20	20	0	20	20	20	20	20	20	20	20	20	20	20	20	95.2381
1	1315000	1	1315000	0	20	20	20	20	20	20	20	20	20	0	20	20	20	20	20	20	20	20	20	20	20	20	95.2381
1	1320000	1	1320000	0	20	20	20	20	20	20	20	20	20	0	20	20	20	20	20	20	20	20	20	20	20	20	95.2381
1	1325000	1	1325000	0	20	20	20	20	20	20	20	20	20	0	20	20	20	20	20	20	20	20	20	20	20	20	95.2381
1	1330000	1	1330000	0	20	20	20	20	20	20	20	20	20	0	20	20	20	20	20	20	20	20	20	20	20	20	95.2381
1	1335000	1	1335000	0	20	20	20	20	20	20	20	20	20	0	20	20	20	20	20	20	20	20	20	20	20	20	95.2381
1	1340000	1	1340000	0	20	20	20	20	20	20	20	20	20	0	20	20	20	20	20	20	20	20	20	20	20	20	95.2381
1	1345000	1	1345000	0	20	20	20	20	20	20	20	20	20	0	20	20	20	20	20	20	20	20	20	20	20	20	95.2381
1	1350000	1	1350000	0	20	20	20	20	20	20	20	20	20	0	20	20	20	20	20	20	20	20	20	20	20	20	95.2381
1	1355000	1	1355000	0	20	20	20	20	20	20	20	20	20	0	20	20	20	0	20	0	0	0	0	0	20	14	66.6667
1	1360000	1	1360000	0	20	20	20	20	20	20	20	20	20	0	20	20	20	20	20	20	20	20	20	20	20	20	95.2381
1	1365000	1	1365000	0	20	20	20	20	20	20	20	20	20	0	20	20	20	20	20	20	20	20	20	20	20	20	95.2381
1	1370000	1	1370000	0	20	20	20	20	20	20	20	20	20	0	20	20	20	20	20	20	20	20	20	20	20	20	95.2381
1	1375000	1	1375000	0	20	20	20	20	20	20	20	20	20	0	20	20	20	20	20	20	20	20	20	20	20	20	95.2381
1	1380000	1	1380000	0	20	20	20	20	20	20	20	20	20	0	20	20	20	20	20	20	20	20	20	20	20	20	95.2381
1	1385000	1	1385000	0	20	20	20	20	20	20	20	20	20	0	20	20	20	20	20	20	20	20	20	20	20	20	95.2381
1	1390000	1	1390000	0	20	20	20	20	20	20	20	20	20	0	20	20	20	20	20	20	20	20	20	20	20	20	95.2381
1	1395000	1	1395000	0	20	20	20	20	20	20	20	20	20	0	20	20	20	20	20	20	20	20	20	20	20	20	95.2381
1	1400000	1	1400000	0	20	20	20	20	20	20	20	20	20	0	20	20	20	20	20	20	20	20	20	20	20	20	95.2381
1	1405000	1	1405000	0	20	20	20	20	20	20	20	20	20	0	20	20	20	20	20	20	20	20	20	20	20	20	95.2381
1	1410000	1	1410000	0	20	20	20	20	20	20	20	20	20	0	20	20	20	20	20	20	20	20	20	20	20	20	95.2381
1	1415000	1	1415000	0	20	20	20	20	20	20	20	20	20	0	20	20	20	20	20	20	20	20	20	20	20	20	95.2381
1	1420000	1	1420000	0	20	20	20	20	20	20	20	20	20	0	20	20	20	20	20	20	20	20	20	20	20	20	95.2381
1	1425000	1	1425000	0	20	20	20	20	20	20	20	20	20	0	20	20	20	20	20	20	20	20	20	20	20	20	95.2381
1	1430000	1	1430000	0	20	20	20	20	20	20	20	20	20	0	20	20	20	20	20	20	20	20	20	20	20	20	95.2381
1	1435000	1	1435000	0	20	20	20	20	20	20	20	20	20	0	20	20	20	20	20	20	20	20	20	20	20	20	95.2381
1	1440000	1	1440000	0	20	20	20	20	20	20	20	20	20	0	20	20	20	20	20	20	20	20	20	20	20	20	95.2381
1	1445000	1	1445000	0	20	20	20	20	20	20	20	20	20	0	20	20	20	20	20	20	20	20	20	20	20	20	95.2381
1	1450000	1	1450000	0	20	20	20	20	20	20	20	20	20	0	20	20	20	20	20	20	20	20	20	20	20	20	95.2381
1	1455000	1	1455000	0	20	20	20	20	20	20	20	20	20	0	20	20	20	20	20	20	20	20	20	20	20	20	95.2381
1	1460000	1	1460000	0	20	20	20	20	20	20	20	20	20	0	20	20	20	20	20	20	20	20	20	20	20	20	95.2381
1	1465000	1	1465000	0	20	20	20	20	20	20	20	20	20	0	20	20	20	20	20	20	20	20	20	20	20	20	95.2381
1	1470000	1	1470000	0	20	20	20	20	20	20	20	20	20	0	20	20	20	20	20	20	20	20	20	20	20	20	95.2381
1	1475000	1	1475000	0	20	20	20	20	20	20	20	20	20	0	20	20	20	20	20	20	20	20	20	20	20	20	95.2381
1	1480000	1	1480000	0	20	20	20	20	20	20	20	20	20	0	20	20	20	20	20	20	20	20	20	20	20	20	95.2381
1	1485000	1	1485000	0	20	20	20	20	20	20	20	20	20	0	20	20	20	20	20	20	20	20	20	20	20	20	95.2381
1	1490000	1	1490000	0	20	20	20	20	20	20	20	20	20	0	20	20	20	20	20	20	20	20	20	20	20	20	95.2381
1	1495000	1	1495000	0	20	20	20	20	20	20	20	20	20	0	20	20	20	20	20	20	20	20	20	20	20	20	95.2381
1	1500000	1	1500000	0	20	20	20	20	20	20	20	20	20	0	20	20	20	20	20	20	20	20	20	20	20	20	95.2381
1	1505000	1	1505000	0	20	20	20	20	20	20	20	20	20	0	20	20	20	20	20	20	20	20	20	20	20	20	95.2381
1	1510000	1	1510000	0	20	20	20	20	20	20	20	20	20	0	20	20	20	20	20	20	20	20	20	20	20	20	95.2381
1	1515000	1	1515000	0	20	20	20	20	20	20	20	20	20	0	20	20	20	20	20	20	20	20	20	20	20	20	95.2381
1	1520000	1	1520000	0	20	20	20	20	20	20	20	20	20	0	20	20	20	20	20	20	20	20	20	20	20	20	95.2381
1	1525000	1	1525000	0	20	20	20	20	20	20	20	20	20	0	20	20	20	20	20	20	20	20	20	20	20	20	95.2381
1	1530000	1	1530000	0	20	20	20	20	20	20	20	20	20	0	20	20	20	20	20	20	20	20	20	20	20	20	95.2381		1
1	1535000	1	1535000	0	20	20	20	20	20	20	20	20	20	0	20	20	20	20	20	20	20	20	20	20	20	20	95.2381		1
1	1540000	1	1540000	0	20	20	20	20	20	20	20	20	20	0	20	20	20	20	20	20	20	20	20	20	20	20	95.2381		1
1	1545000	1	1545000	0	20	20	20	20	20	20	20	20	20	0	20	20	20	20	20	20	20	20	20	20	20	20	95.2381		1
1	1550000	1	1550000	0	20	20	20	20	20	20	20	20	20	0	20	20	20	20	20	20	20	20	20	20	20	20	95.2381		1
1	1555000	1	1555000	0	20	20	20	20	20	20	20	20	20	20	20	20	20	20	20	20	20	20	20	20	20	21	100		0
1	1560000	1	1560000	0	20	20	20	20	20	20	20	20	20	20	20	20	20	20	20	20	20	20	20	20	20	21	100		0
1	1565000	1	1565000	0	20	20	20	20	20	20	20	20	20	20	20	20	20	20	20	20	20	20	20	20	20	21	100		0
1	1570000	1	1570000	0	20	20	20	20	20	20	20	20	20	20	20	20	20	0	0	0	0	0	0	0	20	14	66.6667		7
1	1575000	1	1575000	0	20	20	20	20	20	20	20	20	20	20	20	20	20	20	20	20	20	20	20	20	20	21	100		0
1	1580000	1	1580000	0	20	20	20	20	20	20	20	20	20	20	20	20	20	20	20	20	20	20	20	20	20	21	100		0
1	1585000	1	1585000	0	20	20	20	20	20	20	20	20	20	20	20	20	20	20	20	20	20	20	20	20	20	21	100		0
1	1590000	1	1590000	0	20	20	20	20	20	20	20	20	20	20	20	20	20	20	20	20	20	20	20	20	20	21	100		0
1	1595000	1	1595000	0	20	20	20	20	20	20	20	20	20	20	20	20	20	20	20	20	20	20	20	20	20	21	100		0
1	1600000	1	1600000	0	20	20	20	20	20	20	20	20	20	20	20	20	20	20	20	20	20	20	20	20	20	21	100		0
1	1605000	1	1605000	0	20	20	20	20	20	20	20	20	20	20	20	20	20	20	20	20	20	20	20	20	20	21	100		0
1	1610000	1	1610000	0	20	20	20	20	20	20	20	20	20	20	20	20	20	20	20	20	20	20	20	20	20	21	100		0
1	1615000	1	1615000	0	20	20	20	20	20	20	20	20	20	20	20	20	20	20	20	20	20	20	20	20	20	21	100		0
1	1620000	1	1620000	0	20	20	20	20	20	20	20	20	20	20	20	20	20	20	20	20	20	20	20	20	20	21	100		0
1	1625000	1	1625000	0	20	20	20	20	20	20	20	20	20	20	20	20	20	20	20	20	20	20	20	20	20	21	100		0
1	1630000	1	1630000	0	20	20	20	20	20	20	20	20	20	20	20	20	20	20	20	20	20	20	20	20	20	21	100		0
1	1635000	1	1635000	0	20	20	20	20	20	20	20	20	20	20	20	20	20	20	20	20	20	20	20	20	20	21	100		0
1	1640000	1	1640000	0	20	20	20	20	20	20	20	20	20	20	20	20	20	20	20	20	20	20	20	20	20	21	100		0
1	1645000	1	1645000	0	20	20	20	20	20	20	20	20	20	20	20	20	20	20	20	20	20	20	20	20	20	21	100		0
1	1650000	1	1650000	0	20	20	20	20	20	20	20	20	20	20	20	20	20	20	20	20	20	20	20	20	20	21	100		0
1	1655000	1	1655000	0	20	20	20	20	20	20	20	20	20	20	20	20	20	20	20	20	20	20	20	20	20	21	100		0
1	1660000	1	1660000	0	20	20	20	20	20	20	20	20	20	20	20	20	20	20	20	20	20	20	20	20	20	21	100		0
1	1665000	1	1665000	0	20	20	20	20	20	20	20	20	20	20	20	20	20	20	20	20	20	20	20	20	20	21	100		0
1	1670000	1	1670000	0	20	20	20	20	20	20	20	20	20	20	20	20	20	20	20	20	20	20	20	20	20	21	100		0
1	1675000	1	1675000	0	20	20	20	20	20	20	20	20	20	20	20	20	20	20	20	20	20	20	20	20	20	21	100		0
1	1680000	1	1680000	0	20	20	20	20	20	20	20	20	20	20	20	20	20	20	20	20	20	20	20	20	20	21	100		0
1	1685000	1	1685000	0	20	20	20	20	20	20	20	20	20	20	20	20	20	20	20	20	20	20	20	20	20	21	100		0
1	1690000	1	1690000	0	20	20	20	20	20	20	20	20	20	20	20	20	20	20	20	20	20	20	20	20	20	21	100		0
1	1695000	1	1695000	0	20	20	20	20	20	20	20	20	20	20	20	20	20	20	20	20	20	20	20	20	20	21	100		0
1	1700000	1	1700000	0	20	20	20	20	20	20	20	20	20	20	20	20	20	20	20	20	20	20	20	20	20	21	100		0
1	1705000	1	1705000	0	20	20	20	20	20	0	20	20	20	20	20	20	20	20	20	20	20	20	20	20	20	20	95.2381		1
1	1710000	1	1710000	0	20	20	20	20	20	0	20	20	20	20	20	20	20	20	20	20	20	20	20	20	20	20	95.2381		1
1	1715000	1	1715000	0	20	20	20	20	20	0	20	20	20	20	20	20	20	20	20	20	20	20	20	20	20	20	95.2381		1
1	1720000	1	1720000	0	20	20	20	20	20	0	20	20	20	20	20	20	20	20	20	20	20	20	20	20	20	20	95.2381		1
1	1725000	1	1725000	0	20	20	20	20	20	0	20	20	20	20	20	20	20	20	20	20	20	20	20	20	20	20	95.2381		1
1	1730000	1	1730000	0	20	20	20	20	20	0	20	20	20	20	20	20	20	20	20	20	20	20	20	20	20	20	95.2381		1
1	1735000	1	1735000	0	20	20	20	20	20	0	20	20	20	20	20	20	20	20	20	20	20	20	20	20	20	20	95.2381		1
1	1740000	1	1740000	0	20	20	20	20	20	0	20	20	20	20	20	20	20	20	20	20	20	20	20	20	20	20	95.2381		1
1	1745000	1	1745000	0	20	20	20	20	20	0	20	20	20	20	20	20	20	20	20	20	20	20	20	20	20	20	95.2381		1
1	1750000	1	1750000	0	20	20	20	20	20	0	20	20	20	20	20	20	20	20	20	20	20	20	20	20	20	20	95.2381		1
1	1755000	1	1755000	0	20	20	20	20	20	0	20	20	20	20	20	20	20	20	20	20	20	20	20	20	20	20	95.2381		1
1	1760000	1	1760000	0	20	20	20	20	20	0	20	20	20	20	20	20	20	20	20	20	20	20	20	20	20	20	95.2381		1
1	1765000	1	1765000	0	20	20	20	20	20	0	20	20	20	20	20	20	20	20	20	20	20	20	20	20	20	20	95.2381		1
1	1770000	1	1770000	0	20	20	20	20	20	0	20	20	20	20	20	20	20	20	20	20	20	20	20	20	20	20	95.2381		1
1	1775000	1	1775000	0	20	20	20	20	20	0	20	20	20	20	20	20	20	20	20	20	20	20	20	20	20	20	95.2381		1
1	1780000	1	1780000	0	20	20	20	20	20	0	20	20	20	20	20	20	20	20	20	20	20	20	20	20	20	20	95.2381		1
1	1785000	1	1785000	0	20	20	20	20	20	0	20	20	20	20	20	20	20	20	20	20	20	20	20	20	20	20	95.2381		1
1	1790000	1	1790000	0	20	20	20	20	20	0	20	20	20	20	20	20	20	20	20	20	20	20	20	20	20	20	95.2381		1
1	1795000	1	1795000	0	20	20	20	20	20	0	20	20	20	20	20	20	20	20	20	20	20	20	20	20	20	20	95.2381		1
1	1800000	1	1800000	0	20	20	20	20	20	0	20	20	20	20	20	20	20	20	20	20	20	20	20	20	20	20	95.2381		1
1	1805000	1	1805000	0	20	20	20	20	20	0	20	20	20	20	20	20	20	20	20	20	20	20	20	20	20	20	95.2381		1
1	1810000	1	1810000	0	20	20	20	20	20	0	20	20	20	20	20	20	20	20	20	20	20	20	20	20	20	20	95.2381		1
1	1815000	1	1815000	0	20	20	20	20	20	0	20	20	20	20	20	20	20	20	20	20	20	20	20	20	20	20	95.2381		1
1	1820000	1	1820000	0	20	20	20	20	20	0	20	20	20	20	20	20	20	20	20	20	20	20	20	20	20	20	95.2381		1
1	1825000	1	1825000	0	20	20	20	20	20	0	20	20	20	20	20	20	20	20	20	20	20	20	20	20	20	20	95.2381		1
1	1830000	1	1830000	0	20	20	20	20	20	0	20	20	20	20	20	20	20	20	20	20	20	20	20	20	20	20	95.2381		1
1	1835000	1	1835000	0	20	20	20	20	20	0	20	20	20	20	20	20	20	20	20	20	20	20	20	20	20	20	95.2381
1	1840000	1	1840000	0	20	20	20	20	20	0	20	20	20	20	20	20	20	20	20	20	20	20	20	20	20	20	95.2381
1	1845000	1	1845000	0	20	20	20	20	20	0	20	20	20	20	20	20	20	20	20	20	20	20	20	20	20	20	95.2381
1	1850000	1	1850000	0	20	20	20	20	20	0	20	20	20	20	20	20	20	20	20	20	20	20	20	20	20	20	95.2381
1	1855000	1	1855000	0	20	20	20	20	0	0	20	20	20	20	20	20	20	20	20	20	20	20	20	20	20	19	90.4762
1	1860000	1	1860000	0	20	20	20	20	0	0	20	20	20	20	20	20	20	20	20	20	20	20	20	20	20	19	90.4762
1	1865000	1	1865000	0	20	20	20	20	0	0	20	20	20	20	20	20	20	20	20	20	20	20	20	20	20	19	90.4762
1	1870000	1	1870000	0	20	20	20	20	0	0	20	20	20	20	20	20	20	20	20	20	20	20	20	20	20	19	90.4762
1	1875000	1	1875000	0	20	20	20	20	0	0	20	20	20	20	20	20	20	20	20	20	20	20	20	20	20	19	90.4762
1	1880000	1	1880000	0	20	20	20	20	0	0	20	20	20	20	20	20	20	20	20	20	20	20	20	20	20	19	90.4762
1	1885000	1	1885000	0	20	20	20	20	0	0	20	20	20	20	20	20	20	20	20	20	20	20	20	20	20	19	90.4762
1	1890000	1	1890000	0	20	20	20	20	0	0	20	20	20	20	20	20	20	20	20	20	20	20	20	20	20	19	90.4762
1	1895000	1	1895000	0	20	20	20	20	0	0	20	20	20	20	20	20	20	20	20	20	20	20	20	20	20	19	90.4762
1	1900000	1	1900000	0	20	20	20	20	0	0	20	20	20	20	20	20	20	20	20	20	20	20	20	20	20	19	90.4762
1	1905000	1	1905000	0	20	20	0	20	0	0	20	20	20	20	20	20	20	20	20	20	20	20	20	20	20	18	85.7143
1	1910000	1	1910000	0	20	20	0	20	0	0	20	20	20	20	20	20	20	20	20	20	20	20	20	20	20	18	85.7143
1	1915000	1	1915000	0	20	20	0	20	0	0	20	20	20	20	20	20	20	20	20	20	20	20	20	20	20	18	85.7143
1	1920000	1	1920000	0	20	20	0	20	0	0	20	20	20	20	20	20	20	20	20	20	20	20	20	20	20	18	85.7143
1	1925000	1	1925000	0	20	20	0	20	0	0	20	20	20	20	20	20	20	20	20	20	20	20	20	20	20	18	85.7143
1	1930000	1	1930000	0	20	20	0	20	0	0	20	20	20	20	20	20	20	20	20	20	20	20	20	20	20	18	85.7143
1	1935000	1	1935000	0	20	20	0	20	0	0	20	20	20	20	20	20	20	20	20	20	20	20	20	20	20	18	85.7143
1	1940000	1	1940000	0	20	20	0	20	0	0	20	20	20	20	20	20	20	20	20	20	20	20	20	20	20	18	85.7143
1	1945000	1	1945000	0	20	20	0	20	0	0	20	20	20	20	20	20	20	20	20	20	20	20	20	20	20	18	85.7143
1	1950000	1	1950000	0	20	20	0	20	0	0	20	20	20	20	20	20	20	20	20	20	20	20	20	20	20	18	85.7143
1	1955000	1	1955000	0	20	20	0	20	0	0	20	20	20	20	20	20	20	20	20	20	20	20	20	20	20	18	85.7143
1	1960000	1	1960000	0	20	20	0	20	0	0	20	20	20	20	20	20	20	20	20	20	20	20	20	20	20	18	85.7143
1	1965000	1	1965000	0	20	20	0	20	0	0	20	20	20	20	20	20	20	20	20	20	20	20	20	20	20	18	85.7143
1	1970000	1	1970000	0	20	20	0	20	0	0	20	20	20	20	20	20	20	20	20	20	20	20	20	20	20	18	85.7143
1	1975000	1	1975000	0	20	20	0	20	0	0	20	20	20	20	20	20	20	20	20	20	20	20	20	20	20	18	85.7143
1	1980000	1	1980000	0	20	20	0	20	0	0	20	20	20	20	20	20	20	20	20	20	20	20	20	20	20	18	85.7143
1	1985000	1	1985000	0	20	20	0	20	0	0	20	20	20	20	20	20	20	20	20	20	20	20	20	20	20	18	85.7143
1	1990000	1	1990000	0	20	20	0	20	0	0	20	20	20	20	20	20	20	20	20	20	20	20	20	20	20	18	85.7143
1	1995000	1	1995000	0	20	20	0	20	0	0	20	20	20	20	20	20	20	20	20	20	20	20	20	20	20	18	85.7143
1	2000000	1	2000000	0	20	20	0	20	0	0	20	20	20	20	20	20	20	20	20	20	20	20	20	20	20	18	85.7143
1	2005000	1	2005000	0	20	20	0	20	0	0	20	20	20	20	20	20	20	20	20	20	20	20	20	20	20	18	85.7143
1	2010000	1	2010000	0	20	20	0	20	0	0	20	20	20	20	20	20	20	20	20	20	20	20	20	20	20	18	85.7143
1	2015000	1	2015000	0	20	20	0	20	0	0	20	20	20	20	20	20	20	20	20	20	20	20	20	20	20	18	85.7143
1	2020000	1	2020000	0	20	20	0	20	0	0	20	20	20	20	20	20	20	20	20	20	20	20	20	20	20	18	85.7143
1	2025000	1	2025000	0	20	20	0	20	0	0	20	20	20	20	20	20	20	20	20	20	20	20	20	20	20	18	85.7143
1	2030000	1	2030000	0	20	20	0	20	0	0	20	20	20	20	20	20	20	20	20	20	20	20	20	20	20	18	85.7143
1	2035000	1	2035000	0	20	20	0	20	0	0	20	20	20	20	20	20	20	20	20	20	20	20	20	20	20	18	85.7143
1	2040000	1	2040000	0	20	20	0	20	0	0	20	20	20	20	20	20	20	20	20	20	20	20	20	20	20	18	85.7143
1	2045000	1	2045000	0	20	20	0	20	0	0	20	20	20	20	20	20	20	20	20	20	20	20	20	20	20	18	85.7143
1	2050000	1	2050000	0	20	20	0	20	0	0	20	20	20	20	20	20	20	20	20	20	20	20	20	20	20	18	85.7143
1	2055000	1	2055000	0	20	20	0	20	0	0	20	20	20	20	20	20	20	20	20	20	20	20	20	20	20	18	85.7143
1	2060000	1	2060000	0	20	20	0	20	0	0	20	20	20	20	20	20	20	20	20	20	20	20	20	20	20	18	85.7143
1	2065000	1	2065000	0	20	20	0	20	0	0	20	20	20	20	20	20	20	20	20	20	20	20	20	20	20	18	85.7143
1	2070000	1	2070000	0	20	20	0	20	0	0	20	20	20	20	20	20	20	20	20	20	20	20	20	20	20	18	85.7143
1	2075000	1	2075000	0	20	20	0	20	0	0	20	20	20	20	20	20	20	20	20	20	20	20	20	20	20	18	85.7143
1	2080000	1	2080000	0	20	20	0	20	0	0	20	20	20	20	20	20	20	20	20	20	20	20	20	20	20	18	85.7143
1	2085000	1	2085000	0	20	20	0	20	0	0	20	20	20	20	20	20	20	20	20	20	20	20	20	20	20	18	85.7143
1	2090000	1	2090000	0	20	20	0	20	0	0	20	20	20	20	20	20	20	20	20	20	20	20	20	20	20	18	85.7143
1	2095000	1	2095000	0	20	20	0	20	0	0	20	20	20	20	20	20	20	20	20	20	20	20	20	20	20	18	85.7143
1	2100000	1	2100000	0	20	20	0	20	0	0	20	20	20	20	20	20	20	20	20	20	20	20	20	20	20	18	85.7143
1	2105000	1	2105000	0	20	20	0	20	0	0	20	20	20	20	20	20	20	20	20	20	20	20	20	20	20	18	85.7143
1	2110000	1	2110000	0	20	20	0	20	0	0	20	20	20	20	20	20	20	20	20	20	20	20	20	20	20	18	85.7143
1	2115000	1	2115000	0	20	20	0	20	0	0	20	20	20	20	20	20	20	20	20	20	20	20	20	20	20	18	85.7143
1	2120000	1	2120000	0	20	20	0	20	0	0	20	20	20	20	20	20	20	20	20	20	20	20	20	20	20	18	85.7143
1	2125000	1	2125000	0	20	20	0	20	0	0	20	20	20	20	20	20	20	20	20	20	20	20	20	20	20	18	85.7143
1	2130000	1	2130000	0	20	20	0	20	0	0	20	20	20	20	20	20	20	20	20	20	20	20	20	20	20	18	85.7143
1	2135000	1	2135000	0	20	20	0	20	0	0	20	20	20	20	20	20	20	20	20	20	20	20	20	20	20	18	85.7143
1	2140000	1	2140000	0	20	20	0	20	0	0	20	20	20	20	20	20	20	0	0	0	0	0	0	0	0	10	47.619
1	2145000	1	2145000	0	20	20	0	20	0	0	20	20	20	20	20	20	20	20	20	20	20	20	20	20	20	18	85.7143
1	2150000	1	2150000	0	20	20	0	20	0	0	20	20	20	20	20	20	20	0	0	0	0	0	0	0	20	11	52.381
1	2155000	1	2155000	0	20	20	0	20	0	0	20	20	20	20	20	20	20	20	20	20	20	20	20	20	20	18	85.7143
1	2160000	1	2160000	0	20	20	0	20	0	0	20	20	20	20	20	20	20	20	20	20	20	20	20	20	20	18	85.7143
1	2165000	1	2165000	0	20	20	0	20	0	0	20	20	20	20	20	20	20	20	20	20	20	20	20	20	20	18	85.7143
1	2170000	1	2170000	0	20	20	0	20	0	0	20	20	20	20	20	20	20	20	20	20	20	20	20	20	20	18	85.7143
1	2175000	1	2175000	0	20	20	0	20	0	0	20	20	20	20	20	20	20	20	20	20	20	20	20	20	20	18	85.7143
1	2180000	1	2180000	0	20	20	0	20	0	0	20	20	20	20	20	20	20	20	20	20	20	20	20	20	20	18	85.7143
1	2185000	1	2185000	0	20	20	0	0	0	0	20	20	20	20	20	20	20	20	20	20	20	20	20	20	20	17	80.9524
1	2190000	1	2190000	0	20	20	0	0	0	0	20	20	20	20	20	20	20	20	20	20	20	20	20	20	20	17	80.9524
1	2195000	1	2195000	0	20	20	0	0	0	0	20	20	20	20	20	20	20	20	20	20	20	20	20	20	20	17	80.9524
1	2200000	1	2200000	0	20	20	0	0	0	0	20	20	20	20	20	20	20	20	20	20	20	20	20	20	20	17	80.9524
1	2205000	1	2205000	0	20	20	0	0	0	0	20	20	20	20	0	20	20	20	20	20	20	20	20	20	20	16	76.1905
1	2210000	1	2210000	0	20	20	0	0	0	0	20	20	20	20	0	20	20	20	20	20	20	20	20	20	20	16	76.1905
1	2215000	1	2215000	0	20	20	0	0	0	0	20	20	20	20	0	20	20	20	20	20	20	20	20	20	20	16	76.1905
1	2220000	1	2220000	0	20	20	0	0	0	0	20	20	20	20	0	20	20	20	20	20	20	20	20	20	20	16	76.1905
1	2225000	1	2225000	0	20	20	0	0	0	0	20	20	20	20	0	20	20	20	20	20	20	20	20	20	20	16	76.1905
1	2230000	1	2230000	0	20	20	0	0	0	0	20	20	20	20	0	20	20	20	20	20	20	20	20	20	20	16	76.1905
1	2235000	1	2235000	0	20	20	0	0	0	0	20	20	20	20	0	20	20	20	20	20	20	20	20	20	20	16	76.1905
1	2240000	1	2240000	0	20	20	0	0	0	0	20	20	20	20	0	20	20	20	20	20	20	20	20	20	20	16	76.1905
1	2245000	1	2245000	0	20	20	0	0	0	0	20	20	20	20	0	20	20	20	20	20	20	20	20	20	20	16	76.1905
1	2250000	1	2250000	0	20	20	0	0	0	0	20	20	20	20	0	20	20	20	20	20	20	20	20	20	20	16	76.1905
1	2255000	1	2255000	0	20	20	0	0	0	0	20	20	20	20	0	20	20	20	20	20	20	20	20	20	20	16	76.1905
1	2260000	1	2260000	0	20	20	0	0	0	0	20	20	20	20	0	20	20	20	20	20	20	20	20	20	20	16	76.1905
1	2265000	1	2265000	0	20	20	0	0	0	0	20	20	20	20	0	20	20	20	20	20	20	20	20	20	20	16	76.1905
1	2270000	1	2270000	0	20	20	0	0	0	0	20	20	20	20	0	20	20	20	20	20	20	20	20	20	20	16	76.1905
1	2275000	1	2275000	0	20	20	0	0	0	0	20	20	20	20	0	20	20	20	20	20	20	20	20	20	20	16	76.1905
1	2280000	1	2280000	0	20	20	0	0	0	0	20	20	20	20	0	20	20	20	20	20	20	20	20	20	20	16	76.1905
1	2285000	1	2285000	0	20	20	0	0	0	0	20	20	20	20	0	20	20	20	20	20	20	20	20	20	20	16	76.1905
1	2290000	1	2290000	0	20	20	0	0	0	0	20	20	20	20	0	20	20	20	20	20	20	20	20	20	20	16	76.1905
1	2295000	1	2295000	0	20	20	0	0	0	0	20	20	20	20	0	20	20	20	20	20	20	20	20	20	20	16	76.1905
1	2300000	1	2300000	0	20	20	0	0	0	0	20	20	20	20	0	20	20	20	20	20	20	20	20	20	20	16	76.1905
1	2305000	1	2305000	0	20	20	0	0	0	0	20	20	20	20	0	20	20	20	20	20	20	20	20	20	20	16	76.1905
1	2310000	1	2310000	0	20	20	0	0	0	0	20	20	20	20	0	20	20	20	20	20	20	20	20	20	20	16	76.1905
1	2315000	1	2315000	0	20	20	0	0	0	0	20	20	20	20	0	20	20	20	20	20	20	20	20	20	20	16	76.1905
1	2320000	1	2320000	0	20	20	0	0	0	0	20	20	20	20	0	20	20	20	20	20	20	20	20	20	20	16	76.1905
1	2325000	1	2325000	0	20	20	0	0	0	0	20	20	20	20	0	20	20	20	20	20	20	20	20	20	20	16	76.1905
1	2330000	1	2330000	0	20	20	0	0	0	0	20	20	20	20	0	20	20	20	20	20	20	20	20	20	20	16	76.1905
1	2335000	1	2335000	0	20	20	0	0	0	0	20	20	20	20	0	20	20	20	20	20	20	20	20	20	20	16	76.1905
1	2340000	1	2340000	0	20	20	0	0	0	0	20	20	20	20	0	20	20	20	20	20	20	20	20	20	20	16	76.1905
1	2345000	1	2345000	0	20	20	0	0	0	0	20	20	20	20	0	20	20	20	20	20	20	20	20	20	20	16	76.1905
1	2350000	1	2350000	0	20	20	0	0	0	0	20	20	20	20	0	20	20	20	20	20	20	20	20	20	0	15	71.4286
1	2355000	1	2355000	0	20	20	0	0	0	0	20	20	20	20	0	20	20	20	20	20	20	20	20	20	20	16	76.1905
1	2360000	1	2360000	0	20	20	0	0	0	0	20	20	20	20	0	20	20	20	20	20	20	20	20	20	20	16	76.1905
1	2365000	1	2365000	0	20	20	0	0	0	0	20	20	20	20	0	20	20	20	20	20	20	20	20	20	20	16	76.1905
1	2370000	1	2370000	0	20	20	0	0	0	0	20	20	20	20	0	20	20	20	20	20	20	20	20	20	20	16	76.1905
1	2375000	1	2375000	0	20	20	0	0	0	0	20	20	20	20	0	20	20	20	20	20	20	20	20	20	20	16	76.1905
1	2380000	1	2380000	0	20	20	0	0	0	0	20	20	20	20	0	20	20	20	20	20	20	20	20	20	20	16	76.1905
1	2385000	1	2385000	0	20	20	0	0	0	0	20	20	20	20	0	20	20	20	20	20	20	20	20	20	20	16	76.1905
1	2390000	1	2390000	0	20	20	0	0	0	0	20	20	20	20	0	20	20	20	20	20	20	20	20	20	20	16	76.1905
1	2395000	1	2395000	0	20	20	0	0	0	0	20	20	20	20	0	20	20	20	20	20	20	20	20	20	20	16	76.1905
1	2400000	1	2400000	0	20	20	0	0	0	0	20	20	20	20	0	20	20	20	20	20	20	20	20	20	20	16	76.1905
1	2405000	1	2405000	0	20	20	0	0	0	0	20	20	20	20	0	20	0	20	20	20	20	20	20	20	20	15	71.4286
1	2410000	1	2410000	0	20	20	0	0	0	0	20	20	20	20	0	20	0	20	20	20	20	20	20	20	20	15	71.4286
1	2415000	1	2415000	0	20	20	0	0	0	0	20	20	20	20	0	20	0	20	20	20	20	20	20	20	20	15	71.4286
1	2420000	1	2420000	0	20	20	0	0	0	0	20	20	20	20	0	20	0	20	20	20	20	20	20	20	20	15	71.4286
1	2425000	1	2425000	0	20	20	0	0	0	0	20	20	20	20	0	20	0	20	20	20	20	20	20	20	20	15	71.4286
1	2430000	1	2430000	0	20	20	0	0	0	0	20	20	20	20	0	20	0	20	20	20	20	20	20	20	20	15	71.4286
1	2435000	1	2435000	0	20	20	0	0	0	0	20	20	20	20	0	20	0	20	20	20	20	20	20	20	20	15	71.4286
1	2440000	1	2440000	0	20	20	0	0	0	0	20	20	20	20	0	20	0	20	20	20	20	20	20	20	20	15	71.4286
1	2445000	1	2445000	0	20	20	0	0	0	0	20	20	20	20	0	20	0	20	20	20	20	20	20	20	20	15	71.4286
1	2450000	1	2450000	0	20	20	0	0	0	0	20	20	20	20	0	20	0	20	20	20	20	20	20	20	20	15	71.4286
1	2455000	1	2455000	0	20	20	0	0	0	0	20	20	20	20	0	20	0	20	20	20	20	20	20	20	20	15	71.4286
1	2460000	1	2460000	0	20	20	0	0	0	0	20	20	20	20	0	20	0	20	20	20	20	20	20	20	20	15	71.4286
1	2465000	1	2465000	0	20	20	0	0	0	0	20	20	20	20	0	20	0	20	20	20	20	20	20	20	20	15	71.4286
1	2470000	1	2470000	0	20	20	0	0	0	0	20	20	20	20	0	20	0	20	20	20	20	20	20	20	20	15	71.4286
1	2475000	1	2475000	0	20	20	0	0	0	0	20	20	20	20	0	20	0	20	20	20	20	20	20	20	20	15	71.4286
1	2480000	1	2480000	0	20	20	0	0	0	0	20	20	20	20	0	20	0	20	20	20	20	20	20	20	20	15	71.4286
1	2485000	1	2485000	0	20	20	0	0	0	0	20	20	20	20	0	20	0	20	20	20	20	20	20	20	20	15	71.4286
1	2490000	1	2490000	0	20	20	0	0	0	0	20	20	20	20	0	20	0	20	20	20	20	20	20	20	20	15	71.4286
1	2495000	1	2495000	0	20	20	0	0	0	0	20	20	20	20	0	20	0	20	20	20	20	20	20	20	20	15	71.4286
1	2500000	1	2500000	0	20	20	0	0	0	0	20	20	20	20	0	20	0	20	20	20	20	20	20	20	20	15	71.4286
1	2505000	1	2505000	0	20	20	0	0	0	0	20	20	20	20	0	20	0	20	20	20	20	20	20	20	20	15	71.4286
1	2510000	1	2510000	0	20	20	0	0	0	0	20	20	20	20	0	20	0	20	20	20	20	20	20	20	20	15	71.4286
1	2515000	1	2515000	0	20	20	0	0	0	0	20	20	20	20	0	20	0	20	20	20	20	20	20	20	20	15	71.4286
1	2520000	1	2520000	0	20	20	0	0	0	0	20	20	20	20	0	20	0	20	20	20	20	20	20	20	20	15	71.4286
1	2525000	1	2525000	0	20	20	0	0	0	0	20	20	20	20	0	20	0	20	20	20	20	20	20	20	20	15	71.4286
1	2530000	1	2530000	0	20	20	0	0	0	0	20	20	20	20	0	20	0	20	20	20	20	20	20	20	20	15	71.4286
1	2535000	1	2535000	0	20	20	0	0	0	0	20	20	20	20	0	20	0	20	20	20	20	20	20	20	20	15	71.4286
1	2540000	1	2540000	0	20	20	0	0	0	0	20	20	20	20	0	20	0	20	20	20	20	20	20	20	20	15	71.4286
1	2545000	1	2545000	0	20	20	0	0	0	0	20	20	20	20	0	20	0	20	20	20	20	20	20	20	20	15	71.4286
1	2550000	1	2550000	0	20	20	0	0	0	0	20	20	20	20	0	20	0	20	20	20	20	20	20	20	20	15	71.4286
1	2555000	1	2555000	0	20	20	0	0	0	0	20	20	20	20	0	20	0	20	20	20	20	20	20	20	20	15	71.4286
1	2560000	1	2560000	0	20	20	0	0	0	0	20	20	20	20	0	20	0	20	20	20	20	20	20	20	20	15	71.4286
1	2565000	1	2565000	0	20	20	0	0	0	0	20	20	20	20	0	20	0	20	20	20	20	20	20	20	20	15	71.4286
1	2570000	1	2570000	0	20	20	0	0	0	0	20	20	20	20	0	20	0	20	20	20	20	20	20	20	20	15	71.4286
1	2575000	1	2575000	0	20	20	0	0	0	0	20	20	20	20	0	20	0	20	20	20	20	20	20	20	20	15	71.4286
1	2580000	1	2580000	0	20	20	0	0	0	0	20	20	20	20	0	20	0	20	20	20	20	20	20	20	20	15	71.4286
1	2585000	1	2585000	0	20	20	0	0	0	0	20	20	20	20	0	20	0	20	20	20	20	20	20	20	20	15	71.4286
1	2590000	1	2590000	0	20	20	0	0	0	0	20	20	20	20	0	20	0	20	20	20	20	20	20	20	20	15	71.4286
1	2595000	1	2595000	0	20	20	0	0	0	0	20	20	20	20	0	20	0	20	20	20	20	20	20	20	20	15	71.4286
1	2600000	1	2600000	0	20	20	0	0	0	0	20	20	20	20	0	20	0	20	20	20	20	20	20	20	20	15	71.4286
1	2605000	1	2605000	0	20	20	0	0	0	0	20	20	20	20	0	20	0	0	0	0	0	0	0	0	0	7	33.3333
1	2610000	1	2610000	0	20	20	0	0	0	0	20	20	20	20	0	20	0	20	20	20	20	20	0	20	20	14	66.6667
1	2615000	1	2615000	0	20	20	0	0	0	0	20	20	20	20	0	20	0	20	0	0	0	0	0	0	0	8	38.0952
1	2620000	1	2620000	0	20	20	0	0	0	0	20	20	20	20	0	20	0	20	20	0	20	20	0	20	0	12	57.1429
1	2625000	1	2625000	0	20	20	0	0	0	0	20	20	20	20	0	20	0	20	0	0	0	0	0	0	0	8	38.0952
1	2630000	1	2630000	0	20	20	0	0	0	0	20	20	20	20	0	20	0	0	0	20	0	0	0	0	0	8	38.0952
1	2635000	1	2635000	0	20	20	0	0	0	0	20	20	20	20	0	20	0	20	20	20	20	20	0	20	20	14	66.6667
1	2640000	1	2640000	0	20	20	0	0	0	0	20	20	20	20	0	20	0	20	20	20	20	20	0	20	20	14	66.6667
1	2645000	1	2645000	0	20	20	0	0	0	0	20	20	20	20	0	20	0	20	20	20	20	20	0	20	20	14	66.6667
1	2650000	1	2650000	0	20	20	0	0	0	0	20	20	20	20	0	20	0	20	20	20	20	20	0	20	20	14	66.6667
1	2655000	1	2655000	0	20	20	0	0	0	0	20	20	20	20	0	20	0	20	20	20	20	20	0	20	20	14	66.6667
1	2660000	1	2660000	0	20	20	0	0	0	0	20	20	20	20	0	20	0	20	20	20	20	20	0	20	20	14	66.6667
1	2665000	1	2665000	0	20	20	0	0	0	0	20	20	20	20	0	20	0	20	20	20	20	20	0	20	20	14	66.6667
1	2670000	1	2670000	0	20	20	0	0	0	0	20	20	20	20	0	20	0	20	20	20	20	20	0	20	20	14	66.6667
1	2675000	1	2675000	0	20	20	0	0	0	0	20	20	20	20	0	20	0	20	20	20	20	20	0	20	20	14	66.6667
1	2680000	1	2680000	0	20	20	0	0	0	0	20	20	20	20	0	20	0	20	20	20	20	20	0	20	20	14	66.6667
1	2685000	1	2685000	0	20	20	0	0	0	0	20	20	20	20	0	20	0	20	20	20	20	20	0	20	20	14	66.6667
1	2690000	1	2690000	0	20	20	0	0	0	0	20	20	20	20	0	20	0	20	20	20	20	20	0	20	20	14	66.6667
1	2695000	1	2695000	0	20	20	0	0	0	0	20	20	20	20	0	20	0	20	20	20	20	20	0	20	20	14	66.6667
1	2700000	1	2700000	0	20	20	0	0	0	0	20	20	20	20	0	20	0	20	20	20	20	20	0	20	20	14	66.6667
1	2705000	1	2705000	0	20	20	0	0	0	0	20	20	20	20	0	20	0	20	20	20	20	20	0	20	20	14	66.6667
1	2710000	1	2710000	0	20	20	0	0	0	0	20	20	20	20	0	20	0	20	20	20	20	20	0	20	20	14	66.6667
1	2715000	1	2715000	0	20	20	0	0	0	0	20	20	20	20	0	20	0	20	20	20	20	20	0	20	20	14	66.6667
1	2720000	1	2720000	0	20	20	0	0	0	0	20	20	20	20	0	20	0	20	20	20	20	20	0	20	20	14	66.6667
1	2725000	1	2725000	0	20	20	0	0	0	0	20	20	20	20	0	20	0	20	20	20	20	20	0	20	20	14	66.6667
1	2730000	1	2730000	0	20	20	0	0	0	0	20	20	20	20	0	20	0	20	20	20	20	20	0	20	20	14	66.6667
1	2735000	1	2735000	0	20	20	0	0	0	0	20	20	20	20	0	20	0	20	20	20	20	20	0	20	20	14	66.6667
1	2740000	1	2740000	0	20	20	0	0	0	0	20	20	20	20	0	20	0	20	20	20	20	20	0	20	20	14	66.6667
1	2745000	1	2745000	0	20	20	0	0	0	0	20	20	20	20	0	20	0	20	20	20	20	20	0	20	20	14	66.6667
1	2750000	1	2750000	0	20	20	0	0	0	0	20	20	20	20	0	20	0	20	20	20	20	20	0	20	20	14	66.6667
1	2755000	1	2755000	0	20	20	0	0	0	0	20	20	20	20	0	20	0	20	20	20	20	20	0	20	20	14	66.6667
1	2760000	1	2760000	0	20	20	0	0	0	0	20	20	20	20	0	20	0	20	20	20	20	20	0	20	20	14	66.6667
1	2765000	1	2765000	0	20	20	0	0	0	0	20	20	20	20	0	20	0	20	20	20	20	20	0	20	20	14	66.6667
1	2770000	1	2770000	0	20	20	0	0	0	0	20	20	20	20	0	20	0	20	20	20	20	20	0	20	20	14	66.6667
1	2775000	1	2775000	0	20	20	0	0	0	0	20	20	20	20	0	20	0	20	20	20	20	20	0	20	20	14	66.6667
1	2780000	1	2780000	0	20	20	0	0	0	0	20	20	20	20	0	20	0	20	20	20	20	20	0	20	20	14	66.6667
1	2785000	1	2785000	0	20	20	0	0	0	0	20	20	20	20	0	20	0	20	20	20	20	20	0	20	20	14	66.6667
1	2790000	1	2790000	0	20	20	0	0	0	0	20	20	20	20	0	20	0	20	20	20	20	20	0	20	20	14	66.6667
1	2795000	1	2795000	0	20	20	0	0	0	0	20	20	20	20	0	20	0	20	20	20	20	20	0	20	20	14	66.6667
1	2800000	1	2800000	0	20	20	0	0	0	0	20	20	20	20	0	20	0	20	20	20	20	20	0	20	20	14	66.6667
1	2805000	1	2805000	0	20	20	0	0	0	0	20	20	20	20	0	20	0	20	20	20	20	20	0	20	20	14	66.6667
1	2810000	1	2810000	0	20	20	0	0	0	0	20	20	20	20	0	20	0	20	20	20	20	20	0	20	20	14	66.6667
1	2815000	1	2815000	0	20	20	0	0	0	0	20	20	20	20	0	20	0	20	20	20	20	20	0	20	0	13	61.9048
1	2820000	1	2820000	0	20	20	0	0	0	0	20	20	20	20	0	20	0	20	20	20	20	20	0	20	0	13	61.9048
1	2825000	1	2825000	0	20	20	0	0	0	0	20	20	20	20	0	20	0	20	20	20	20	20	0	20	20	14	66.6667
1	2830000	1	2830000	0	20	20	0	0	0	0	20	20	20	20	0	20	0	20	20	20	20	20	0	20	20	14	66.6667
1	2835000	1	2835000	0	20	20	0	0	0	0	20	20	20	20	0	20	0	20	20	20	20	20	0	20	20	14	66.6667
1	2840000	1	2840000	0	20	20	0	0	0	0	20	20	20	20	0	20	0	20	20	20	20	20	0	20	20	14	66.6667
1	2845000	1	2845000	0	20	20	0	0	0	0	20	20	20	20	0	20	0	20	20	20	20	20	0	20	20	14	66.6667
1	2850000	1	2850000	0	20	20	0	0	0	0	20	20	20	20	0	20	0	20	20	20	20	20	0	20	20	14	66.6667
1	2855000	1	2855000	0	20	20	0	0	0	0	20	20	20	20	0	20	0	20	20	20	20	20	0	20	20	14	66.6667
1	2860000	1	2860000	0	20	20	0	0	0	0	20	20	20	20	0	20	0	20	20	20	20	20	0	20	20	14	66.6667
1	2865000	1	2865000	0	20	20	0	0	0	0	20	20	20	20	0	20	0	20	20	20	20	20	0	20	20	14	66.6667
1	2870000	1	2870000	0	20	20	0	0	0	0	20	20	20	20	0	20	0	20	20	20	20	20	0	20	20	14	66.6667
1	2875000	1	2875000	0	20	20	0	0	0	0	20	20	20	20	0	20	0	20	20	20	20	20	0	20	20	14	66.6667
1	2880000	1	2880000	0	20	20	0	0	0	0	20	20	20	20	0	20	0	20	20	20	20	20	0	20	20	14	66.6667
1	2885000	1	2885000	0	20	20	0	0	0	0	20	20	20	20	0	20	0	20	20	20	20	20	0	20	20	14	66.6667
1	2890000	1	2890000	0	20	20	0	0	0	0	20	20	20	20	0	20	0	20	20	20	20	20	0	20	20	14	66.6667
1	2895000	1	2895000	0	20	20	0	0	0	0	20	20	20	20	0	20	0	20	20	20	20	20	0	20	20	14	66.6667
1	2900000	1	2900000	0	20	20	0	0	0	0	20	20	20	20	0	20	0	20	20	20	20	20	0	20	20	14	66.6667
1	2905000	1	2905000	0	20	20	0	0	0	0	0	20	20	0	0	20	0	0	20	20	20	20	0	20	20	11	52.381
1	2910000	1	2910000	0	20	20	0	0	0	0	0	20	20	0	0	20	0	0	20	20	20	20	0	20	20	11	52.381
1	2915000	1	2915000	0	20	20	0	0	0	0	0	20	20	0	0	20	0	0	20	20	20	20	0	20	20	11	52.381
1	2920000	1	2920000	0	20	20	0	0	0	0	0	20	20	0	0	20	0	0	20	20	20	20	0	20	20	11	52.381
1	2925000	1	2925000	0	20	20	0	0	0	0	0	20	20	0	0	20	0	0	20	20	20	20	0	20	20	11	52.381
1	2930000	1	2930000	0	20	20	0	0	0	0	0	20	20	0	0	20	0	0	20	20	20	20	0	20	20	11	52.381
1	2935000	1	2935000	0	20	20	0	0	0	0	0	20	20	0	0	20	0	0	20	20	20	20	0	20	20	11	52.381
1	2940000	1	2940000	0	20	20	0	0	0	0	0	20	20	0	0	20	0	0	20	20	20	20	0	20	20	11	52.381
1	2945000	1	2945000	0	20	20	0	0	0	0	0	20	20	0	0	20	0	0	20	20	20	20	0	20	20	11	52.381
1	2950000	1	2950000	0	20	20	0	0	0	0	0	20	20	0	0	20	0	0	20	20	20	20	0	20	20	11	52.381
1	2955000	1	2955000	0	20	20	0	0	0	0	0	20	20	0	0	20	0	0	20	20	20	20	0	20	20	11	52.381
1	2960000	1	2960000	0	20	20	0	0	0	0	0	20	20	0	0	20	0	0	20	20	20	20	0	20	20	11	52.381
1	2965000	1	2965000	0	20	20	0	0	0	0	0	20	20	0	0	20	0	0	20	20	20	20	0	20	20	11	52.381
1	2970000	1	2970000	0	20	20	0	0	0	0	0	20	20	0	0	20	0	0	20	20	20	20	0	20	20	11	52.381
1	2975000	1	2975000	0	20	20	0	0	0	0	0	20	20	0	0	20	0	0	20	20	20	20	0	20	0	10	47.619
1	2980000	1	2980000	0	20	20	0	0	0	0	0	20	20	0	0	20	0	0	20	20	20	20	0	20	0	10	47.619
1	2985000	1	2985000	0	20	20	0	0	0	0	0	20	20	0	0	20	0	0	20	20	20	20	0	20	0	10	47.619
1	2990000	1	2990000	0	20	20	0	0	0	0	0	20	20	0	0	20	0	0	20	20	20	20	0	20	0	10	47.619
1	2995000	1	2995000	0	20	20	0	0	0	0	0	20	20	0	0	20	0	0	20	20	20	20	0	20	0	10	47.619
1	3000000	1	3000000	0	20	20	0	0	0	0	0	20	20	0	0	20	0	0	20	20	20	20	0	20	0	10	47.619
1	3005000	1	3005000	0	20	20	0	0	0	0	0	20	20	0	0	20	0	0	20	20	20	20	0	20	0	10	47.619
1	3010000	1	3010000	0	20	20	0	0	0	0	0	20	20	0	0	20	0	0	20	20	20	20	0	20	0	10	47.619
1	3015000	1	3015000	0	20	20	0	0	0	0	0	20	20	0	0	20	0	0	20	20	20	20	0	20	0	10	47.619
1	3020000	1	3020000	0	20	20	0	0	0	0	0	20	20	0	0	20	0	0	20	20	20	20	0	20	0	10	47.619
1	3025000	1	3025000	0	20	20	0	0	0	0	0	20	20	0	0	20	0	0	20	20	20	20	0	20	0	10	47.619
1	3030000	1	3030000	0	20	20	0	0	0	0	0	20	20	0	0	20	0	0	20	20	20	20	0	20	0	10	47.619
1	3035000	1	3035000	0	20	20	0	0	0	0	0	20	20	0	0	20	0	0	20	20	20	20	0	20	0	10	47.619
1	3040000	1	3040000	0	20	20	0	0	0	0	0	20	20	0	0	20	0	0	20	20	20	20	0	20	0	10	47.619
1	3045000	1	3045000	0	20	20	0	0	0	0	0	20	20	0	0	20	0	0	20	20	20	20	0	20	0	10	47.619
1	3050000	1	3050000	0	20	20	0	0	0	0	0	20	20	0	0	20	0	0	20	20	20	20	0	20	0	10	47.619
1	3055000	1	3055000	0	20	20	0	0	0	0	0	20	20	0	0	20	0	0	20	20	20	20	0	20	0	10	47.619
1	3060000	1	3060000	0	20	20	0	0	0	0	0	20	20	0	0	20	0	0	20	20	20	20	0	20	0	10	47.619
1	3065000	1	3065000	0	20	20	0	0	0	0	0	20	20	0	0	20	0	0	20	20	20	20	0	20	0	10	47.619
1	3070000	1	3070000	0	20	20	0	0	0	0	0	20	20	0	0	20	0	0	20	20	20	20	0	20	0	10	47.619
1	3075000	1	3075000	0	20	20	0	0	0	0	0	20	20	0	0	20	0	0	20	20	20	20	0	20	0	10	47.619
1	3080000	1	3080000	0	20	20	0	0	0	0	0	20	20	0	0	20	0	0	20	20	20	20	0	20	0	10	47.619
1	3085000	1	3085000	0	20	20	0	0	0	0	0	20	20	0	0	20	0	0	20	20	20	20	0	20	0	10	47.619
1	3090000	1	3090000	0	20	20	0	0	0	0	0	20	20	0	0	20	0	0	20	20	20	20	0	20	0	10	47.619
1	3095000	1	3095000	0	20	20	0	0	0	0	0	20	20	0	0	20	0	0	20	20	20	20	0	20	0	10	47.619
1	3100000	1	3100000	0	20	20	0	0	0	0	0	20	20	0	0	20	0	0	20	20	20	20	0	20	0	10	47.619
1	3105000	1	3105000	0	20	20	0	0	0	0	0	20	20	0	0	20	0	0	20	20	20	20	0	20	0	10	47.619
1	3110000	1	3110000	0	20	20	0	0	0	0	0	20	20	0	0	20	0	0	20	20	20	20	0	20	0	10	47.619
1	3115000	1	3115000	0	20	20	0	0	0	0	0	20	20	0	0	20	0	0	20	20	20	20	0	20	0	10	47.619
1	3120000	1	3120000	0	20	20	0	0	0	0	0	20	20	0	0	20	0	0	20	20	20	20	0	20	0	10	47.619
1	3125000	1	3125000	0	20	20	0	0	0	0	0	20	20	0	0	20	0	0	20	20	20	20	0	20	0	10	47.619
1	3130000	1	3130000	0	20	20	0	0	0	0	0	20	20	0	0	20	0	0	20	20	20	20	0	20	0	10	47.619
1	3135000	1	3135000	0	20	20	0	0	0	0	0	20	20	0	0	20	0	0	20	20	20	20	0	20	0	10	47.619
1	3140000	1	3140000	0	20	20	0	0	0	0	0	20	20	0	0	20	0	0	20	20	20	20	0	20	0	10	47.619
1	3145000	1	3145000	0	20	20	0	0	0	0	0	20	20	0	0	20	0	0	20	20	20	20	0	20	0	10	47.619
1	3150000	1	3150000	0	20	20	0	0	0	0	0	20	20	0	0	20	0	0	20	20	20	20	0	20	0	10	47.619
1	3155000	1	3155000	0	20	20	0	0	0	0	0	0	20	0	0	20	0	0	20	20	20	20	0	20	0	9	42.8571
1	3160000	1	3160000	0	20	20	0	0	0	0	0	0	20	0	0	20	0	0	20	20	20	20	0	20	0	9	42.8571
1	3165000	1	3165000	0	20	20	0	0	0	0	0	0	20	0	0	20	0	0	20	20	20	20	0	20	0	9	42.8571
1	3170000	1	3170000	0	20	20	0	0	0	0	0	0	20	0	0	20	0	0	0	0	20	0	0	0	0	5	23.8095
1	3175000	1	3175000	0	20	20	0	0	0	0	0	0	20	0	0	20	0	0	20	20	20	20	0	20	0	9	42.8571
1	3180000	1	3180000	0	20	20	0	0	0	0	0	0	20	0	0	20	0	0	20	20	20	20	0	20	0	9	42.8571
1	3185000	1	3185000	0	20	20	0	0	0	0	0	0	20	0	0	20	0	0	20	20	20	20	0	20	0	9	42.8571
1	3190000	2	0	20	0	20	20	0	20	20	0	0	0	20	20	0	20	20	20	0	0	0	0	20	20	11	52.381
1	3195000	2	5000	0	0	20	20	0	20	20	0	0	0	20	20	0	20	20	20	0	0	0	0	20	20	11	52.381
1	3200000	2	10000	0	0	20	20	0	20	20	0	0	0	20	20	0	20	20	20	0	0	0	0	20	20	11	52.381
1	3205000	2	15000	0	0	20	20	0	20	20	0	0	0	20	20	0	20	20	20	0	0	0	0	20	20	11	52.381
1	3210000	2	20000	0	0	20	20	0	20	20	0	0	0	20	20	0	20	20	20	0	0	0	0	20	20	11	52.381
1	3215000	2	25000	0	0	20	20	0	20	20	0	0	0	20	20	0	20	20	20	0	0	0	0	20	20	11	52.381
1	3220000	2	30000	0	0	20	20	0	20	20	0	0	0	20	20	0	20	20	20	0	0	0	0	20	20	11	52.381
1	3225000	2	35000	0	0	20	20	0	20	20	0	0	0	20	20	0	20	20	20	0	0	0	0	20	20	11	52.381
1	3230000	2	40000	0	0	20	20	0	20	20	0	0	0	20	20	0	20	20	20	0	0	0	0	20	20	11	52.381
1	3235000	2	45000	0	0	20	20	0	20	20	0	0	0	20	20	0	20	20	20	0	0	0	0	20	20	11	52.381
1	3240000	2	50000	0	0	20	20	0	20	20	0	0	0	20	20	0	20	20	20	0	0	0	0	20	20	11	52.381
1	3245000	2	55000	0	0	20	20	0	20	20	0	0	0	20	20	0	20	20	20	0	0	0	0	20	20	11	52.381
1	3250000	2	60000	0	0	20	20	0	20	20	0	0	0	20	20	0	20	20	20	0	0	0	0	20	20	11	52.381
1	3255000	2	65000	0	0	20	20	0	20	20	0	0	0	20	20	0	20	20	20	0	0	0	0	20	20	11	52.381
1	3260000	2	70000	0	0	20	20	0	20	20	0	0	0	20	20	0	20	20	20	0	0	0	0	20	20	11	52.381
1	3265000	2	75000	0	0	20	20	0	20	20	0	0	0	20	20	0	20	20	20	0	0	0	0	20	20	11	52.381
1	3270000	2	80000	0	0	20	20	0	20	20	0	0	0	20	20	0	20	20	20	0	0	0	0	20	20	11	52.381
1	3275000	2	85000	0	0	20	20	0	20	20	0	0	0	20	20	0	20	20	20	0	0	0	0	20	20	11	52.381
1	3280000	2	90000	0	0	20	20	0	20	20	0	0	0	20	20	0	20	20	20	0	0	0	0	20	20	11	52.381
1	3285000	2	95000	0	0	20	20	0	20	20	0	0	0	20	20	0	20	20	20	0	0	0	0	20	20	11	52.381
1	3290000	2	100000	0	0	20	20	0	20	20	0	0	0	20	20	0	20	20	20	0	0	0	0	20	20	11	52.381
1	3295000	2	105000	0	0	20	20	0	20	20	20	0	0	20	20	0	20	20	20	0	0	0	0	20	20	12	57.1429
1	3300000	2	110000	0	0	20	20	0	20	20	20	0	0	20	20	0	20	20	20	0	0	0	0	20	20	12	57.1429
1	3305000	2	115000	0	0	20	20	0	20	20	20	0	0	20	20	0	20	20	20	0	0	0	0	20	20	12	57.1429
1	3310000	2	120000	0	0	20	20	0	20	20	20	0	0	20	20	0	20	20	20	0	0	0	0	20	20	12	57.1429
1	3315000	2	125000	0	0	20	20	0	20	20	20	0	0	20	20	0	20	20	20	0	0	0	0	20	20	12	57.1429
1	3320000	2	130000	0	0	20	20	0	20	20	20	0	0	20	20	0	20	20	20	0	0	0	0	20	0	11	52.381
1	3325000	2	135000	0	0	20	20	0	20	20	20	0	0	20	20	0	20	20	20	0	0	0	0	20	20	12	57.1429
1	3330000	2	140000	0	0	20	20	0	20	20	20	0	0	20	20	0	20	20	20	0	0	0	0	20	20	12	57.1429
1	3335000	2	145000	0	0	20	20	0	20	20	20	0	0	20	20	0	20	20	20	0	0	0	0	20	20	12	57.1429
1	3340000	2	150000	0	0	20	20	0	20	20	20	0	0	20	20	0	20	20	20	0	0	0	0	20	20	12	57.1429
1	3345000	2	155000	0	0	20	20	0	20	20	20	0	0	20	20	0	20	20	20	0	0	0	0	20	20	12	57.1429
1	3350000	2	160000	0	0	20	20	0	20	20	20	0	0	20	20	0	20	20	20	0	0	0	0	20	20	12	57.1429
1	3355000	2	165000	0	0	20	20	0	20	20	20	0	0	20	20	0	20	20	20	0	0	0	0	20	20	12	57.1429
1	3360000	2	170000	0	0	20	20	0	20	20	20	0	0	20	20	0	20	20	20	0	0	0	0	20	20	12	57.1429
1	3365000	2	175000	0	0	20	20	0	20	20	20	0	0	20	20	0	20	20	20	0	0	0	0	20	20	12	57.1429
1	3370000	2	180000	0	0	20	20	0	20	20	20	0	0	20	20	0	20	20	20	0	0	0	0	20	20	12	57.1429
1	3375000	2	185000	0	0	20	20	0	20	20	20	0	0	20	20	0	20	20	20	0	0	0	0	20	20	12	57.1429
1	3380000	2	190000	0	0	20	20	0	20	20	20	0	0	20	20	0	20	20	20	0	0	0	0	20	20	12	57.1429
1	3385000	2	195000	0	0	20	20	0	20	20	20	0	0	20	20	0	20	20	20	0	0	0	0	20	20	12	57.1429
1	3390000	2	200000	0	0	20	20	0	20	20	20	0	0	20	20	0	20	20	20	0	0	0	0	20	20	12	57.1429
1	3395000	2	205000	0	0	20	20	0	20	20	20	20	0	20	20	0	20	20	20	0	0	0	0	20	20	13	61.9048
1	3400000	2	210000	0	0	20	20	0	20	20	20	20	0	20	20	0	20	20	20	0	0	0	0	20	20	13	61.9048
1	3405000	2	215000	0	0	20	20	0	20	20	20	20	0	20	20	0	20	20	20	0	0	0	0	20	20	13	61.9048
1	3410000	2	220000	0	0	20	20	0	20	20	20	20	0	20	20	0	20	20	20	0	0	0	0	20	20	13	61.9048
1	3415000	2	225000	0	0	20	20	0	20	20	20	20	0	20	20	0	20	20	20	0	0	0	0	20	20	13	61.9048
1	3420000	2	230000	0	0	20	20	0	20	20	20	20	0	20	20	0	20	20	20	0	0	0	0	20	20	13	61.9048
1	3425000	2	235000	0	0	20	20	0	20	20	20	20	0	20	20	0	20	20	20	0	0	0	0	20	20	13	61.9048
1	3430000	2	240000	0	0	20	20	0	20	20	20	20	0	20	20	0	20	20	20	0	0	0	0	20	20	13	61.9048
1	3435000	2	245000	0	0	20	20	0	20	20	20	20	0	20	20	0	20	20	20	0	0	0	0	20	20	13	61.9048
1	3440000	2	250000	0	0	20	20	0	20	20	20	20	0	20	20	0	20	20	20	0	0	0	0	20	20	13	61.9048
1	3445000	2	255000	0	0	20	20	0	20	20	20	20	0	20	20	0	20	20	20	0	0	0	0	20	20	13	61.9048
1	3450000	2	260000	0	0	20	20	0	20	20	20	20	0	20	20	0	20	20	20	0	0	0	0	20	20	13	61.9048
1	3455000	2	265000	0	0	20	20	0	20	20	20	20	0	20	20	0	20	20	20	0	0	0	0	20	20	13	61.9048
1	3460000	2	270000	0	0	20	20	0	20	20	20	20	0	20	20	0	20	20	20	0	0	0	0	20	0	12	57.1429
1	3465000	2	275000	0	0	20	20	0	20	20	20	20	0	20	20	0	20	20	20	0	0	0	0	20	0	12	57.1429
1	3470000	2	280000	0	0	20	20	0	20	20	20	20	0	20	20	0	20	20	20	0	0	0	0	20	20	13	61.9048
1	3475000	2	285000	0	0	20	20	0	20	20	20	20	0	20	20	0	20	20	20	0	0	0	0	20	20	13	61.9048
1	3480000	2	290000	0	0	20	20	0	20	20	20	20	0	20	20	0	20	20	20	0	0	0	0	20	0	12	57.1429
1	3485000	2	295000	0	0	20	20	0	20	20	20	20	0	20	20	0	20	0	0	0	0	0	0	0	20	10	47.619
1	3490000	2	300000	0	0	20	20	0	20	20	20	20	0	20	20	0	20	20	20	0	0	0	0	20	20	13	61.9048
1	3495000	2	305000	0	0	20	20	0	20	20	20	20	0	20	20	0	20	20	20	0	0	0	0	20	20	13	61.9048
1	3500000	2	310000	0	0	20	20	0	20	20	20	20	0	20	20	0	20	20	20	0	0	0	0	20	20	13	61.9048
1	3505000	2	315000	0	0	20	20	0	20	20	20	20	0	20	20	0	20	20	20	0	0	0	0	20	20	13	61.9048
1	3510000	2	320000	0	0	20	20	0	20	20	20	20	0	20	20	0	20	20	20	0	0	0	0	20	20	13	61.9048
1	3515000	2	325000	0	0	20	20	0	20	20	20	20	0	20	20	0	20	20	20	0	0	0	0	20	20	13	61.9048
1	3520000	2	330000	0	0	20	20	0	20	20	20	20	0	20	20	0	20	20	20	0	0	0	0	20	20	13	61.9048
1	3525000	2	335000	0	0	20	20	0	20	20	20	20	20	20	20	0	20	20	20	0	0	0	0	20	20	14	66.6667
1	3530000	2	340000	0	0	20	20	0	20	20	20	20	20	20	20	0	20	20	20	0	0	0	0	20	20	14	66.6667
1	3535000	2	345000	0	0	20	20	0	20	20	20	20	20	20	20	0	20	20	20	0	0	0	0	20	20	14	66.6667
1	3540000	2	350000	0	0	20	20	0	20	20	20	20	20	20	20	0	20	20	20	0	0	0	0	20	20	14	66.6667
1	3545000	2	355000	0	0	20	20	0	20	20	20	20	20	20	20	0	20	20	20	0	0	0	0	20	20	14	66.6667
1	3550000	2	360000	0	0	20	20	0	20	20	20	20	20	20	20	0	20	20	20	0	0	0	0	20	20	14	66.6667
1	3555000	2	365000	0	0	20	20	0	20	20	20	20	20	20	20	0	20	20	20	0	0	0	0	20	20	14	66.6667
1	3560000	2	370000	0	0	20	20	0	20	20	20	20	20	20	20	0	20	20	20	0	0	0	0	20	20	14	66.6667
1	3565000	2	375000	0	0	20	20	0	20	20	20	20	20	20	20	0	20	20	20	0	0	0	0	20	20	14	66.6667
1	3570000	2	380000	0	0	20	20	0	20	20	20	20	20	20	20	0	20	20	20	0	0	0	0	20	20	14	66.6667
1	3575000	2	385000	0	0	20	20	0	20	20	20	20	20	20	20	0	20	20	20	0	0	0	0	20	20	14	66.6667
1	3580000	2	390000	0	0	20	20	0	20	20	20	20	20	20	20	0	20	20	20	0	0	0	0	20	20	14	66.6667
1	3585000	2	395000	0	0	20	20	0	20	20	20	20	20	20	20	0	20	20	20	0	0	0	0	20	20	14	66.6667
1	3590000	2	400000	0	0	20	20	0	20	20	20	20	20	20	20	0	20	20	20	0	0	0	0	20	20	14	66.6667
1	3595000	2	405000	0	0	20	20	0	20	20	20	20	20	20	20	0	20	20	20	0	0	0	0	20	20	14	66.6667
1	3600000	2	410000	0	0	20	20	0	20	20	20	20	20	20	20	0	20	20	20	0	0	0	0	20	20	14	66.6667
1	3605000	2	415000	0	0	20	20	0	20	20	20	20	20	20	20	0	20	20	20	0	0	0	0	20	20	14	66.6667
1	3610000	2	420000	0	0	20	20	0	20	20	20	20	20	20	20	0	20	20	20	0	0	0	0	20	20	14	66.6667
1	3615000	2	425000	0	0	20	20	0	20	20	20	20	20	20	20	0	20	20	20	0	0	0	0	20	20	14	66.6667
1	3620000	2	430000	0	0	20	20	0	20	20	20	20	20	20	20	0	20	20	20	0	0	0	0	20	20	14	66.6667
1	3625000	2	435000	0	0	20	20	0	20	20	20	20	20	20	20	0	20	20	20	0	0	0	0	20	20	14	66.6667
1	3630000	2	440000	0	0	20	20	0	20	20	20	20	20	20	20	0	20	20	20	0	0	0	0	20	20	14	66.6667
1	3635000	2	445000	0	0	20	20	0	20	20	20	20	20	20	20	0	20	20	20	0	0	0	0	20	20	14	66.6667
1	3640000	2	450000	0	0	20	20	0	20	20	20	20	20	20	20	0	20	20	20	0	0	0	0	20	20	14	66.6667
1	3645000	2	455000	0	0	20	20	0	20	20	20	20	20	20	20	0	20	20	20	0	0	0	0	20	20	14	66.6667
1	3650000	2	460000	0	0	20	20	0	20	20	20	20	20	20	20	0	20	20	20	0	0	0	0	20	20	14	66.6667
1	3655000	2	465000	0	0	20	20	0	20	20	20	20	20	20	20	0	20	20	20	0	0	0	0	20	20	14	66.6667
1	3660000	2	470000	0	0	20	20	0	20	20	20	20	20	20	20	0	20	20	20	0	0	0	0	20	20	14	66.6667
1	3665000	2	475000	0	0	20	20	0	20	20	20	20	20	20	20	0	20	20	20	0	0	0	0	20	20	14	66.6667
1	3670000	2	480000	0	0	20	20	0	20	20	20	20	20	20	20	0	20	20	20	0	0	0	0	20	20	14	66.6667
1	3675000	2	485000	0	0	20	20	0	20	20	20	20	20	20	20	0	20	20	20	0	0	0	0	20	20	14	66.6667
1	3680000	2	490000	0	0	20	20	0	20	20	20	20	20	20	20	0	20	20	20	0	0	0	0	20	20	14	66.6667
1	3685000	2	495000	0	0	20	20	0	20	20	20	20	20	20	20	0	20	20	20	0	0	0	0	20	20	14	66.6667
1	3690000	2	500000	0	0	20	20	0	20	20	20	20	20	20	20	0	20	20	20	0	0	0	0	20	20	14	66.6667
1	3695000	2	505000	0	0	20	20	0	20	20	20	20	20	20	20	0	20	20	20	0	0	0	0	20	20	14	66.6667
1	3700000	2	510000	0	0	20	20	0	20	20	20	20	20	20	20	0	20	20	20	0	0	0	0	20	20	14	66.6667
1	3705000	2	515000	0	0	20	20	0	20	20	20	20	20	20	20	0	20	20	20	0	0	0	0	20	20	14	66.6667
1	3710000	2	520000	0	0	20	20	0	20	20	20	20	20	20	20	0	20	20	20	0	0	0	0	20	20	14	66.6667
1	3715000	2	525000	0	0	20	20	0	20	20	20	20	20	20	20	0	20	20	20	0	0	0	0	20	20	14	66.6667
1	3720000	2	530000	0	0	20	20	0	20	20	20	20	20	20	20	0	20	20	20	0	0	0	0	20	20	14	66.6667
1	3725000	2	535000	0	0	20	20	0	20	20	20	20	20	20	20	0	20	20	20	0	0	0	0	20	20	14	66.6667
1	3730000	2	540000	0	0	20	20	0	20	20	20	20	20	20	20	0	20	20	20	0	0	0	0	20	20	14	66.6667
1	3735000	2	545000	0	0	20	20	0	20	20	20	20	20	20	20	0	20	20	20	0	0	0	0	20	20	14	66.6667
1	3740000	2	550000	0	0	20	20	0	20	20	20	20	20	20	20	0	20	20	20	0	0	0	0	20	20	14	66.6667
1	3745000	2	555000	0	0	20	20	0	20	20	20	20	20	20	20	0	20	20	20	0	20	0	0	20	20	15	71.4286
1	3750000	2	560000	0	0	20	20	0	20	20	20	20	20	20	20	0	20	20	20	0	20	0	0	20	20	15	71.4286
1	3755000	2	565000	0	0	20	20	0	20	20	20	20	20	20	20	0	20	20	20	0	20	0	0	20	20	15	71.4286
1	3760000	2	570000	0	0	20	20	0	20	20	20	20	20	20	20	0	20	20	20	0	20	0	0	20	20	15	71.4286
1	3765000	2	575000	0	0	20	20	0	20	20	20	20	20	20	20	0	20	20	20	0	20	0	0	20	20	15	71.4286
1	3770000	2	580000	0	0	20	20	0	20	20	20	20	20	20	20	0	20	20	20	0	20	0	0	20	20	15	71.4286
1	3775000	2	585000	0	0	20	20	0	20	20	20	20	20	20	20	0	20	20	20	0	20	20	0	20	20	16	76.1905
1	3780000	2	590000	0	0	20	20	0	20	20	20	20	20	20	20	0	20	20	20	0	20	20	0	20	20	16	76.1905
1	3785000	2	595000	0	0	20	20	0	20	20	20	20	20	20	20	0	20	20	20	0	20	20	0	20	20	16	76.1905
1	3790000	2	600000	0	0	20	20	0	20	20	20	20	20	20	20	0	20	20	20	0	20	20	0	20	20	16	76.1905
1	3795000	2	605000	0	0	20	20	0	20	20	20	20	20	20	20	0	20	20	20	0	20	20	0	20	20	16	76.1905
1	3800000	2	610000	0	0	20	20	0	20	20	20	20	20	20	20	0	20	20	20	0	20	20	0	20	20	16	76.1905
1	3805000	2	615000	0	0	20	20	0	20	20	20	20	20	20	20	0	20	20	20	0	20	20	0	20	20	16	76.1905
1	3810000	2	620000	0	0	20	20	0	20	20	20	20	20	20	20	0	20	20	20	0	20	20	0	20	20	16	76.1905
1	3815000	2	625000	0	0	20	20	0	20	20	20	20	20	20	20	0	20	20	20	0	20	20	0	20	20	16	76.1905
1	3820000	2	630000	0	0	20	20	0	20	20	20	20	20	20	20	0	20	20	20	0	20	20	0	20	20	16	76.1905
1	3825000	2	635000	0	0	20	20	0	20	20	20	20	20	20	20	0	20	20	20	0	20	20	0	20	20	16	76.1905
1	3830000	2	640000	0	0	20	20	0	20	20	20	20	20	20	20	0	20	20	20	0	20	20	0	20	20	16	76.1905
1	3835000	2	645000	0	0	20	20	0	20	20	20	20	20	20	20	0	20	20	20	0	20	20	0	20	20	16	76.1905
1	3840000	2	650000	0	0	20	20	0	20	20	20	20	20	20	20	0	20	20	20	0	20	20	0	20	20	16	76.1905
1	3845000	2	655000	0	0	20	20	0	20	20	20	20	20	20	20	0	20	20	20	0	20	20	0	20	20	16	76.1905
1	3850000	2	660000	0	0	20	20	0	20	20	20	20	20	20	20	0	20	20	20	0	20	20	0	20	20	16	76.1905
1	3855000	2	665000	0	0	20	20	0	20	20	20	20	20	20	20	0	20	20	20	0	20	20	0	20	20	16	76.1905
1	3860000	2	670000	0	0	20	20	0	20	20	20	20	20	20	20	0	20	20	20	0	20	20	0	20	20	16	76.1905
1	3865000	2	675000	0	0	20	20	0	20	20	20	20	20	20	20	0	20	20	20	0	20	20	0	20	20	16	76.1905
1	3870000	2	680000	0	0	20	20	0	20	20	20	20	20	20	20	0	20	20	20	0	20	20	0	20	20	16	76.1905
1	3875000	2	685000	0	0	20	20	0	20	20	20	20	20	20	20	0	20	20	20	0	20	20	0	20	20	16	76.1905
1	3880000	2	690000	0	0	20	20	0	20	20	20	20	20	20	20	0	20	20	20	0	20	20	0	20	20	16	76.1905
1	3885000	2	695000	0	0	20	20	0	20	20	20	20	20	20	20	0	20	20	20	0	20	20	0	20	20	16	76.1905
1	3890000	2	700000	0	0	20	20	0	20	20	20	20	20	20	20	0	20	20	20	0	20	20	0	20	20	16	76.1905
1	3895000	2	705000	0	0	20	20	20	20	20	20	20	20	20	20	0	20	20	20	0	20	20	20	20	20	18	85.7143
1	3900000	2	710000	0	0	20	20	20	20	20	20	20	20	20	20	0	20	20	20	0	20	20	20	20	20	18	85.7143
1	3905000	2	715000	0	0	20	20	20	20	20	20	20	20	20	20	0	20	20	20	0	20	20	20	20	20	18	85.7143
1	3910000	2	720000	0	0	20	20	20	20	20	20	20	20	20	20	0	20	20	20	0	20	20	20	20	20	18	85.7143
1	3915000	2	725000	0	0	20	20	20	20	20	20	20	20	20	20	0	20	20	20	0	20	20	20	20	20	18	85.7143
1	3920000	2	730000	0	0	20	20	20	20	20	20	20	20	20	20	0	20	20	20	0	20	20	20	20	20	18	85.7143
1	3925000	2	735000	0	0	20	20	20	20	20	20	20	20	20	20	0	20	20	20	0	20	20	20	20	20	18	85.7143
1	3930000	2	740000	0	0	20	20	20	20	20	20	20	20	20	20	0	20	20	20	0	20	20	20	20	20	18	85.7143
1	3935000	2	745000	0	0	20	20	20	20	20	20	20	20	20	20	0	20	20	20	0	20	20	20	20	20	18	85.7143
1	3940000	2	750000	0	0	20	20	20	20	20	20	20	20	20	20	0	20	20	20	0	20	20	20	20	20	18	85.7143
1	3945000	2	755000	0	0	20	20	20	20	20	20	20	20	20	20	0	20	20	20	0	20	20	20	20	20	18	85.7143
1	3950000	2	760000	0	0	20	20	20	20	20	20	20	20	20	20	0	20	20	20	0	20	20	20	20	20	18	85.7143
1	3955000	2	765000	0	0	20	20	20	20	20	20	20	20	20	20	0	20	20	20	0	20	20	20	20	20	18	85.7143
1	3960000	2	770000	0	0	20	20	20	20	20	20	20	20	20	20	0	20	20	20	0	20	20	20	20	20	18	85.7143
1	3965000	2	775000	0	0	20	20	20	20	20	20	20	20	20	20	0	20	20	20	0	20	20	20	20	20	18	85.7143
1	3970000	2	780000	0	0	20	20	20	20	20	20	20	20	20	20	0	20	20	20	0	20	20	20	20	20	18	85.7143
1	3975000	2	785000	0	0	20	20	20	20	20	20	20	20	20	20	0	20	20	20	0	20	20	20	20	20	18	85.7143
1	3980000	2	790000	0	0	20	20	20	20	20	20	20	20	20	20	0	20	20	20	0	20	20	20	20	20	18	85.7143
1	3985000	2	795000	0	0	20	20	20	20	20	20	20	20	20	20	0	20	20	20	0	20	20	20	20	20	18	85.7143
1	3990000	2	800000	0	0	20	20	20	20	20	20	20	20	20	20	0	20	20	20	0	20	20	20	20	20	18	85.7143
1	3995000	2	805000	0	0	20	20	20	20	20	20	20	20	20	20	0	20	20	20	0	20	20	20	20	20	18	85.7143
1	4000000	2	810000	0	0	20	20	20	20	20	20	20	20	20	20	0	20	20	20	0	20	20	20	20	20	18	85.7143
1	4005000	2	815000	0	0	20	20	20	20	20	20	20	20	20	20	0	20	20	20	0	20	20	20	20	20	18	85.7143
1	4010000	2	820000	0	0	20	20	20	20	20	20	20	20	20	20	0	20	20	20	0	20	20	20	20	20	18	85.7143
1	4015000	2	825000	0	20	20	20	20	20	20	20	20	20	20	20	0	20	20	20	0	20	20	20	20	20	19	90.4762
1	4020000	2	830000	0	20	20	20	20	20	20	20	20	20	20	20	0	20	20	20	0	20	20	20	20	20	19	90.4762
1	4025000	2	835000	0	20	20	20	20	20	20	20	20	20	20	20	0	20	20	20	0	20	20	20	20	20	19	90.4762
1	4030000	2	840000	0	20	20	20	20	20	20	20	20	20	20	20	0	20	20	20	20	20	20	20	20	20	20	95.2381
1	4035000	2	845000	0	20	20	20	20	20	20	20	20	20	20	20	0	20	20	20	20	20	20	20	20	20	20	95.2381
1	4040000	2	850000	0	20	20	20	20	20	20	20	20	20	20	20	0	20	20	20	20	20	20	20	20	20	20	95.2381
1	4045000	2	855000	0	20	20	20	20	20	20	20	20	20	20	20	0	20	20	20	20	20	20	20	20	20	20	95.2381
1	4050000	2	860000	0	20	20	20	20	20	20	20	20	20	20	20	0	20	20	20	20	20	20	20	20	20	20	95.2381
1	4055000	2	865000	0	20	20	20	20	20	20	20	20	20	20	20	0	20	20	20	20	20	20	20	20	20	20	95.2381
1	4060000	2	870000	0	20	20	20	20	20	20	20	20	20	20	20	0	20	20	20	20	20	20	20	20	20	20	95.2381
1	4065000	2	875000	0	20	20	20	20	20	20	20	20	20	20	20	0	20	20	20	20	20	20	20	20	20	20	95.2381
1	4070000	2	880000	0	20	20	20	20	20	20	20	20	20	20	20	0	20	20	20	20	20	20	20	20	20	20	95.2381
1	4075000	2	885000	0	20	20	20	20	20	20	20	20	20	20	20	0	20	20	20	20	20	20	20	20	20	20	95.2381
1	4080000	2	890000	0	20	20	20	20	20	20	20	20	20	20	20	0	20	20	20	20	20	20	20	20	20	20	95.2381
1	4085000	2	895000	0	20	20	20	20	20	20	20	20	20	20	20	0	20	20	20	20	20	20	20	20	20	20	95.2381
1	4090000	2	900000	0	20	20	20	20	20	20	20	20	20	20	20	0	20	20	20	20	20	20	20	20	20	20	95.2381
1	4095000	2	905000	0	20	20	20	20	20	20	20	20	20	20	20	0	20	20	20	20	20	20	20	20	20	20	95.2381
1	4100000	2	910000	0	20	20	20	20	20	20	20	20	20	20	20	0	20	20	20	20	20	20	20	0	0	18	85.7143
1	4105000	2	915000	0	20	20	20	20	20	20	20	20	20	20	20	0	20	20	20	20	20	20	20	20	20	20	95.2381
1	4110000	2	920000	0	20	20	20	20	20	20	20	20	20	20	20	0	20	20	20	20	20	20	20	20	20	20	95.2381
1	4115000	2	925000	0	20	20	20	20	20	20	20	20	20	20	20	0	20	20	20	20	20	20	20	20	20	20	95.2381
1	4120000	2	930000	0	20	20	20	20	20	20	20	20	20	20	20	0	20	20	20	20	20	20	20	20	20	20	95.2381
1	4125000	2	935000	0	20	20	20	20	20	20	20	20	20	20	20	0	20	20	20	20	20	20	20	20	20	20	95.2381
1	4130000	2	940000	0	20	20	20	20	20	20	20	20	20	20	20	0	20	20	20	20	20	20	20	20	20	20	95.2381
1	4135000	2	945000	0	20	20	20	20	20	20	20	20	20	20	20	0	20	20	20	20	20	20	20	20	20	20	95.2381
1	4140000	2	950000	0	20	20	20	20	20	20	20	20	20	20	20	0	20	20	20	20	20	20	20	20	20	20	95.2381
1	4145000	2	955000	0	20	20	20	20	20	20	20	20	20	20	20	0	20	20	20	20	20	20	20	20	20	20	95.2381
1	4150000	2	960000	0	20	20	20	20	20	20	20	20	20	20	20	0	20	20	20	20	20	20	20	20	20	20	95.2381
1	4155000	2	965000	0	20	20	20	20	20	20	20	20	20	20	20	0	20	20	20	20	20	20	20	20	20	20	95.2381
1	4160000	2	970000	0	20	20	20	20	20	20	20	20	20	20	20	0	20	20	20	20	20	20	20	20	20	20	95.2381
1	4165000	2	975000	0	20	20	20	20	20	20	20	20	20	20	20	0	20	20	20	20	20	20	20	20	20	20	95.2381
1	4170000	2	980000	0	20	20	20	20	20	20	20	20	20	20	20	0	20	20	20	20	20	20	20	20	20	20	95.2381
1	4175000	2	985000	0	20	20	20	20	20	20	20	20	20	20	20	0	20	20	20	20	20	20	20	20	20	20	95.2381
1	4180000	2	990000	0	20	20	20	20	20	20	20	20	20	20	20	0	20	20	20	20	20	20	20	20	20	20	95.2381
1	4185000	2	995000	0	20	20	20	20	20	20	20	20	20	20	20	0	20	20	20	20	20	20	20	20	20	20	95.2381
1	4190000	2	1000000	0	20	20	20	20	20	20	20	20	20	20	20	0	20	20	20	20	20	20	20	20	20	20	95.2381
1	4195000	2	1005000	0	20	20	20	20	20	20	20	20	20	20	20	0	20	20	20	20	20	20	20	20	20	20	95.2381
1	4200000	2	1010000	0	20	20	20	20	20	20	20	20	20	20	20	0	20	20	20	20	20	20	20	20	20	20	95.2381
1	4205000	2	1015000	0	20	20	20	20	20	20	20	20	20	20	20	0	20	20	20	20	20	20	20	20	20	20	95.2381
1	4210000	2	1020000	0	20	20	20	20	20	20	20	20	20	20	20	0	20	20	20	20	20	20	20	20	20	20	95.2381
1	4215000	2	1025000	0	20	20	20	20	20	20	20	20	20	20	20	0	20	20	20	20	20	20	20	20	20	20	95.2381
1	4220000	2	1030000	0	20	20	20	20	20	20	20	20	20	20	20	0	20	20	20	20	20	20	20	20	20	20	95.2381
1	4225000	2	1035000	0	20	20	20	20	20	20	20	20	20	20	20	0	20	20	20	20	20	20	20	20	20	20	95.2381
1	4230000	2	1040000	0	20	20	20	20	20	20	20	20	20	20	20	0	20	20	20	20	20	20	20	20	20	20	95.2381
1	4235000	2	1045000	0	20	20	20	20	20	20	20	20	20	20	20	0	20	20	20	20	20	0	20	20	20	19	90.4762
1	4240000	2	1050000	0	20	20	20	20	20	20	20	20	20	20	20	0	20	20	20	20	20	20	20	20	20	20	95.2381
1	4245000	2	1055000	0	20	20	20	20	20	20	20	20	20	20	20	0	20	20	20	20	20	20	20	20	20	20	95.2381
1	4250000	2	1060000	0	20	20	20	20	20	20	20	20	20	20	20	0	20	20	20	20	20	20	20	20	20	20	95.2381
1	4255000	2	1065000	0	20	20	20	20	20	20	20	20	20	20	20	0	20	20	20	20	20	20	20	20	20	20	95.2381
1	4260000	2	1070000	0	20	20	20	20	20	20	20	20	20	20	20	0	20	20	20	20	20	20	20	20	20	20	95.2381
1	4265000	2	1075000	0	20	20	20	20	20	20	20	20	20	20	20	0	20	20	20	20	20	20	20	20	20	20	95.2381
1	4270000	2	1080000	0	20	20	20	20	20	20	20	20	20	20	20	0	20	20	20	20	20	20	20	20	20	20	95.2381
1	4275000	2	1085000	0	20	20	20	20	20	20	20	20	20	20	20	0	20	20	20	20	20	20	20	20	20	20	95.2381
1	4280000	2	1090000	0	20	20	20	20	20	20	20	20	20	20	20	0	20	20	20	20	20	20	20	20	20	20	95.2381
1	4285000	2	1095000	0	20	20	20	20	20	20	20	20	20	20	20	0	20	20	20	20	20	20	0	20	20	19	90.4762
1	4290000	2	1100000	0	20	20	20	20	20	20	20	20	20	20	20	0	20	20	20	20	20	20	20	20	20	20	95.2381
1	4295000	2	1105000	0	20	20	20	20	20	20	20	20	20	20	20	0	20	20	20	20	20	20	20	20	20	20	95.2381
1	4300000	2	1110000	0	20	20	20	20	20	20	20	20	20	20	20	0	20	20	20	20	20	20	20	20	20	20	95.2381
1	4305000	2	1115000	0	20	20	20	20	20	20	20	20	20	20	20	0	20	20	20	20	20	20	20	20	0	19	90.4762
1	4310000	2	1120000	0	20	20	20	20	20	20	20	20	20	20	20	0	20	20	20	20	20	20	20	20	20	20	95.2381
1	4315000	2	1125000	0	20	20	20	20	20	20	20	20	20	20	20	0	20	20	20	20	20	20	20	20	20	20	95.2381
1	4320000	2	1130000	0	20	20	20	20	20	20	20	20	20	20	20	0	20	20	20	20	20	20	20	20	20	20	95.2381
1	4325000	2	1135000	0	20	20	20	20	20	20	20	20	20	20	20	0	20	20	20	20	20	20	20	20	20	20	95.2381
1	4330000	2	1140000	0	20	20	20	20	20	20	20	20	20	20	20	0	20	20	20	20	20	20	20	20	20	20	95.2381
1	4335000	2	1145000	0	20	20	20	20	20	20	20	20	20	20	20	0	20	20	20	20	20	20	20	20	20	20	95.2381
1	4340000	2	1150000	0	20	20	20	20	20	20	20	20	20	20	20	0	20	20	20	20	20	20	20	20	20	20	95.2381
1	4345000	2	1155000	0	20	20	20	20	20	20	20	20	20	20	20	0	20	20	20	20	20	20	20	20	20	20	95.2381
1	4350000	2	1160000	0	20	20	20	20	20	20	20	20	20	0	20	0	20	20	20	20	20	20	20	20	0	18	85.7143
1	4355000	2	1165000	0	20	20	20	20	20	20	20	20	20	20	20	0	20	20	20	20	20	20	20	20	20	20	95.2381
1	4360000	2	1170000	0	20	20	20	20	20	20	20	20	20	20	20	0	20	20	20	20	20	20	20	20	20	20	95.2381
1	4365000	2	1175000	0	20	20	20	20	20	20	20	20	20	20	20	0	20	20	20	20	20	20	20	20	20	20	95.2381
1	4370000	2	1180000	0	20	20	20	20	20	20	20	20	20	20	20	0	20	20	20	20	20	20	20	20	20	20	95.2381
1	4375000	2	1185000	0	20	20	20	20	20	20	20	20	20	20	20	0	20	20	20	20	20	20	20	20	20	20	95.2381
1	4380000	2	1190000	0	20	20	20	20	20	20	20	20	20	20	20	0	20	20	20	20	20	20	20	20	20	20	95.2381
1	4385000	2	1195000	0	20	20	20	20	20	20	20	20	20	20	20	0	20	20	20	20	20	20	20	20	20	20	95.2381
1	4390000	2	1200000	0	20	20	20	20	20	20	20	20	20	20	20	0	20	20	20	20	20	20	20	20	20	20	95.2381
1	4395000	2	1205000	0	20	20	20	20	20	20	20	20	20	20	20	0	20	20	20	20	20	20	20	20	20	20	95.2381
1	4400000	2	1210000	0	20	20	20	20	20	20	20	20	20	20	20	0	20	20	20	20	20	20	20	20	20	20	95.2381
1	4405000	2	1215000	0	20	20	20	20	20	20	20	20	20	20	20	0	20	20	20	20	20	20	20	20	20	20	95.2381
1	4410000	2	1220000	0	20	20	20	20	20	20	20	20	20	20	20	0	20	20	20	20	20	20	20	20	20	20	95.2381
1	4415000	2	1225000	0	20	20	20	20	20	20	20	20	20	20	20	0	20	20	20	20	20	20	20	20	20	20	95.2381
1	4420000	2	1230000	0	20	20	20	20	20	20	20	20	20	20	20	0	20	20	20	20	20	20	20	20	20	20	95.2381
1	4425000	2	1235000	0	20	20	20	20	20	20	20	20	20	20	20	0	20	20	20	20	20	20	20	20	20	20	95.2381
1	4430000	2	1240000	0	20	20	20	20	20	20	20	20	20	20	20	0	20	20	20	20	20	20	20	20	20	20	95.2381
1	4435000	2	1245000	0	20	20	20	20	20	20	20	20	20	20	20	0	20	20	20	20	20	20	20	20	20	20	95.2381
1	4440000	2	1250000	0	20	20	20	20	20	20	20	20	20	20	20	0	20	20	20	20	20	20	20	20	20	20	95.2381
1	4445000	2	1255000	0	20	20	20	20	20	20	20	20	20	20	20	0	20	0	0	0	0	0	0	0	0	12	57.1429
1	4450000	2	1260000	0	20	20	20	20	20	20	20	20	20	20	20	0	20	20	20	20	20	20	20	20	0	19	90.4762
1	4455000	2	1265000	0	20	20	20	20	20	20	20	20	20	20	20	0	20	20	20	20	20	20	20	20	20	20	95.2381
1	4460000	2	1270000	0	20	20	20	20	20	20	20	20	20	20	20	0	20	20	20	20	20	20	20	20	20	20	95.2381
1	4465000	2	1275000	0	20	20	20	20	20	20	20	20	20	20	20	0	20	20	20	20	20	20	20	20	20	20	95.2381
1	4470000	2	1280000	0	20	20	20	20	20	20	20	20	20	20	20	0	20	20	20	20	20	20	20	20	20	20	95.2381
1	4475000	2	1285000	0	20	20	20	20	20	20	20	20	20	20	20	0	20	0	20	20	20	20	20	20	0	18	85.7143
1	4480000	2	1290000	0	20	20	20	20	20	20	20	20	20	20	20	0	20	20	20	20	20	20	20	20	20	20	95.2381
1	4485000	2	1295000	0	20	20	20	20	20	20	20	20	20	20	20	0	20	20	20	20	20	20	20	20	20	20	95.2381
1	4490000	2	1300000	0	20	20	20	20	20	20	20	20	20	20	20	0	20	20	20	20	20	20	20	20	20	20	95.2381
1	4495000	2	1305000	0	20	20	20	20	20	20	20	20	20	20	20	0	20	20	20	20	20	20	20	20	20	20	95.2381
1	4500000	2	1310000	0	20	20	20	20	20	20	20	20	20	20	20	0	20	20	20	20	20	20	20	20	20	20	95.2381
1	4505000	2	1315000	0	20	20	20	20	20	20	20	20	20	20	20	0	20	20	20	20	20	20	20	20	20	20	95.2381
1	4510000	2	1320000	0	20	20	20	20	20	20	20	20	20	20	20	0	20	20	20	20	20	20	20	20	20	20	95.2381
1	4515000	2	1325000	0	20	20	20	20	20	20	20	20	20	20	20	0	20	20	20	20	20	20	20	20	20	20	95.2381
1	4520000	2	1330000	0	20	20	20	20	20	20	20	20	20	20	20	0	20	20	20	20	20	20	20	20	20	20	95.2381
1	4525000	2	1335000	0	20	20	20	20	20	20	20	20	20	20	20	0	20	20	20	20	20	20	20	20	20	20	95.2381
1	4530000	2	1340000	0	20	20	20	20	20	20	20	20	20	20	20	0	20	20	20	20	20	20	20	20	20	20	95.2381
1	4535000	2	1345000	0	20	20	20	20	20	20	20	20	20	20	20	0	20	20	20	20	20	20	20	20	20	20	95.2381
1	4540000	2	1350000	0	20	20	20	20	20	20	20	20	20	20	20	0	20	20	20	20	20	20	20	20	20	20	95.2381
1	4545000	2	1355000	0	20	20	20	20	20	20	20	20	20	20	20	0	20	20	20	20	20	20	20	20	20	20	95.2381
1	4550000	2	1360000	0	20	20	20	20	20	20	20	20	20	20	20	0	20	20	20	20	20	20	20	20	20	20	95.2381
1	4555000	2	1365000	0	20	20	20	20	20	20	20	20	20	20	20	0	20	20	20	20	20	20	20	20	20	20	95.2381
1	4560000	2	1370000	0	20	20	20	20	20	20	20	20	20	20	20	0	20	20	20	20	20	20	20	20	20	20	95.2381
1	4565000	2	1375000	0	20	20	20	20	20	20	20	20	20	20	20	0	20	20	20	20	20	20	20	20	20	20	95.2381
1	4570000	2	1380000	0	20	20	20	20	20	20	20	20	20	20	20	0	20	20	20	20	20	20	20	20	20	20	95.2381
1	4575000	2	1385000	0	20	20	20	20	20	20	20	20	20	20	20	0	20	20	20	20	20	20	20	20	20	20	95.2381
1	4580000	2	1390000	0	20	20	20	20	20	20	20	20	20	20	20	0	20	20	20	20	20	20	20	20	20	20	95.2381
1	4585000	2	1395000	0	20	20	20	20	20	20	20	20	20	20	20	0	20	20	20	20	20	20	20	20	20	20	95.2381
1	4590000	2	1400000	0	20	20	20	20	20	20	20	20	20	20	20	0	20	20	20	20	20	20	20	20	20	20	95.2381
1	4595000	2	1405000	0	20	20	20	20	20	20	20	20	20	20	20	0	20	20	20	20	20	20	20	20	20	20	95.2381
1	4600000	2	1410000	0	20	20	20	20	20	20	20	20	20	20	20	0	20	20	20	20	20	20	20	20	20	20	95.2381
1	4605000	2	1415000	0	20	20	20	20	20	20	20	20	20	20	20	0	20	20	20	20	20	20	20	20	20	20	95.2381
1	4610000	2	1420000	0	20	20	20	20	20	20	20	20	20	20	20	0	20	20	20	20	20	20	20	20	20	20	95.2381
1	4615000	2	1425000	0	20	20	20	20	20	20	20	20	20	20	20	0	20	20	20	20	20	20	20	20	20	20	95.2381
1	4620000	2	1430000	0	20	20	20	20	20	20	20	20	20	20	20	0	20	20	20	20	20	20	20	20	20	20	95.2381
1	4625000	2	1435000	0	20	20	20	20	20	20	20	20	20	20	20	0	20	20	20	20	20	20	20	20	20	20	95.2381
1	4630000	2	1440000	0	20	20	20	20	20	20	20	20	20	20	20	0	20	20	20	20	20	20	20	20	20	20	95.2381
1	4635000	2	1445000	0	20	20	20	20	20	20	20	20	20	20	20	0	20	20	20	20	20	20	20	20	20	20	95.2381
1	4640000	2	1450000	0	20	20	20	20	20	20	20	20	20	20	20	0	20	20	20	20	20	20	20	20	20	20	95.2381
1	4645000	2	1455000	0	20	20	20	20	20	20	20	20	20	20	20	0	20	20	20	20	20	20	20	20	20	20	95.2381
1	4650000	2	1460000	0	20	20	20	20	20	20	20	20	20	20	20	0	20	20	20	20	20	20	20	20	20	20	95.2381
1	4655000	2	1465000	0	20	20	20	20	20	20	20	20	20	20	20	0	20	20	20	20	20	20	20	20	20	20	95.2381
1	4660000	2	1470000	0	20	20	20	20	20	20	20	20	20	20	20	0	20	20	20	20	20	20	20	20	20	20	95.2381
1	4665000	2	1475000	0	20	20	20	20	20	20	20	20	20	20	20	0	20	20	20	20	20	20	20	20	20	20	95.2381
1	4670000	2	1480000	0	20	20	20	20	20	20	20	20	20	20	20	0	20	20	20	20	20	20	20	20	20	20	95.2381
1	4675000	2	1485000	0	20	20	20	20	20	20	20	20	20	20	20	0	20	20	20	20	20	20	20	20	20	20	95.2381
1	4680000	2	1490000	0	20	20	20	20	20	20	20	20	20	20	20	0	20	20	20	20	20	20	20	20	20	20	95.2381
1	4685000	2	1495000	0	20	20	20	20	20	20	20	20	20	20	20	0	20	20	20	20	20	20	20	20	20	20	95.2381
1	4690000	2	1500000	0	20	20	20	20	20	20	20	20	20	20	20	0	20	20	20	20	20	20	20	20	20	20	95.2381
1	4695000	2	1505000	0	20	20	20	20	20	20	20	20	20	20	20	0	20	20	20	20	20	20	20	20	20	20	95.2381
1	4700000	2	1510000	0	20	20	20	20	20	20	20	20	20	20	20	0	20	20	20	20	20	20	20	20	20	20	95.2381
1	4705000	2	1515000	0	20	20	20	20	20	20	20	20	20	20	20	0	20	20	20	20	20	20	20	20	20	20	95.2381
1	4710000	2	1520000	0	20	20	20	20	20	20	20	20	20	20	20	0	20	20	20	20	20	20	20	20	20	20	95.2381
1	4715000	2	1525000	0	20	20	20	20	20	20	20	20	20	20	20	0	20	20	20	20	20	20	20	20	20	20	95.2381
1	4720000	2	1530000	0	20	20	20	20	20	20	20	20	20	20	20	0	20	20	20	20	20	20	20	20	20	20	95.2381
1	4725000	2	1535000	0	20	20	20	20	20	20	20	20	20	20	20	0	20	20	20	20	20	20	20	20	20	20	95.2381
1	4730000	2	1540000	0	20	20	20	20	20	20	20	20	20	20	20	0	20	20	20	20	20	20	20	20	20	20	95.2381
1	4735000	2	1545000	0	20	20	20	20	20	20	20	20	20	20	20	0	20	20	20	20	20	20	20	20	20	20	95.2381
1	4740000	2	1550000	0	20	20	20	20	20	20	20	20	20	20	20	0	20	20	20	20	20	20	20	20	20	20	95.2381
1	4745000	2	1555000	0	20	20	20	20	20	20	20	20	20	20	20	0	20	20	20	20	20	20	20	20	20	20	95.2381
1	4750000	2	1560000	0	20	20	20	20	20	20	20	20	20	20	20	0	20	20	20	20	20	20	20	20	20	20	95.2381
1	4755000	2	1565000	0	20	20	20	20	20	20	20	20	20	20	20	0	20	20	20	20	20	20	20	20	20	20	95.2381
1	4760000	2	1570000	0	20	20	20	20	20	20	20	20	20	20	20	0	20	20	20	20	20	20	20	20	20	20	95.2381
1	4765000	2	1575000	0	20	20	20	20	20	20	20	20	20	20	20	0	20	20	20	20	20	20	20	20	20	20	95.2381
1	4770000	2	1580000	0	20	20	20	20	20	20	20	20	20	20	20	0	20	20	20	20	20	20	20	20	20	20	95.2381
1	4775000	2	1585000	0	20	20	20	20	20	20	20	20	20	20	20	0	20	20	20	20	20	20	20	20	20	20	95.2381
1	4780000	2	1590000	0	20	20	20	20	20	20	20	20	20	20	20	0	20	20	20	20	20	20	20	20	20	20	95.2381
1	4785000	2	1595000	0	20	20	20	20	20	20	20	20	20	20	20	0	20	20	20	20	20	20	20	20	20	20	95.2381
1	4790000	2	1600000	0	20	20	20	20	20	20	20	20	20	20	20	0	20	20	20	20	20	20	20	20	20	20	95.2381
1	4795000	2	1605000	0	20	20	20	20	20	20	20	20	20	20	20	0	20	20	20	20	20	20	20	20	20	20	95.2381
1	4800000	2	1610000	0	20	20	20	20	20	20	20	20	20	20	20	0	20	20	20	20	20	20	20	20	20	20	95.2381
1	4805000	2	1615000	0	20	20	20	20	20	20	20	20	20	20	20	0	20	20	20	20	20	20	20	20	20	20	95.2381
1	4810000	2	1620000	0	20	20	20	20	20	20	20	20	20	20	20	0	20	20	20	20	20	20	20	20	20	20	95.2381
1	4815000	2	1625000	0	20	20	20	20	20	20	20	20	20	20	20	0	20	20	20	20	20	20	20	20	0	19	90.4762
1	4820000	2	1630000	0	20	20	20	20	20	20	20	20	20	20	20	0	20	20	20	20	20	20	20	20	0	19	90.4762
1	4825000	2	1635000	0	20	20	20	20	20	20	20	20	20	20	20	0	20	20	20	20	20	20	20	20	0	19	90.4762
1	4830000	2	1640000	0	20	20	20	20	20	20	20	20	20	20	20	0	20	20	20	20	20	20	20	20	20	20	95.2381
1	4835000	2	1645000	0	20	20	20	20	20	20	20	20	20	20	20	0	20	20	20	20	20	20	20	20	20	20	95.2381
1	4840000	2	1650000	0	20	20	20	20	20	20	20	20	20	20	20	0	20	20	20	20	20	20	20	20	20	20	95.2381
1	4845000	2	1655000	0	20	20	20	20	20	20	20	20	20	20	20	0	20	20	20	20	20	20	20	20	20	20	95.2381
1	4850000	2	1660000	0	20	20	20	20	20	20	20	20	20	20	20	0	20	20	20	20	20	20	20	20	20	20	95.2381
1	4855000	2	1665000	0	20	20	20	20	20	20	20	20	20	20	20	0	20	20	20	20	20	20	20	20	20	20	95.2381
1	4860000	2	1670000	0	20	20	20	20	20	20	20	20	20	20	20	0	20	20	20	20	20	20	20	20	20	20	95.2381
1	4865000	2	1675000	0	20	20	20	20	20	20	20	20	20	20	20	0	20	20	20	20	20	20	20	20	20	20	95.2381
1	4870000	2	1680000	0	20	20	20	20	20	20	20	20	20	20	20	0	20	20	20	20	20	20	20	20	20	20	95.2381
1	4875000	2	1685000	0	20	20	20	20	20	20	20	20	20	20	20	0	20	20	20	20	20	20	20	20	20	20	95.2381
1	4880000	2	1690000	0	20	20	20	20	20	20	20	20	20	20	20	0	20	20	20	20	20	20	20	20	20	20	95.2381
1	4885000	2	1695000	0	20	20	20	20	20	20	20	20	20	20	20	0	20	20	20	20	20	20	20	20	20	20	95.2381
1	4890000	2	1700000	0	20	20	20	20	20	20	20	20	20	20	20	0	20	20	20	20	20	20	20	20	20	20	95.2381
1	4895000	2	1705000	0	20	20	20	20	20	20	20	20	20	20	20	0	20	20	20	20	20	20	20	20	20	20	95.2381
1	4900000	2	1710000	0	20	20	20	20	20	20	20	20	20	20	20	0	20	20	20	20	20	20	20	20	20	20	95.2381
1	4905000	2	1715000	0	20	20	20	20	20	20	20	20	20	20	20	0	20	20	20	20	20	20	20	20	20	20	95.2381
1	4910000	2	1720000	0	20	20	20	20	20	20	20	20	20	20	20	0	20	20	20	20	20	20	20	20	20	20	95.2381
1	4915000	2	1725000	0	20	20	20	20	20	20	20	20	20	20	20	0	20	20	20	20	20	20	20	20	20	20	95.2381
1	4920000	2	1730000	0	20	20	20	20	20	20	20	20	20	20	20	0	20	20	20	20	20	20	20	20	20	20	95.2381
1	4925000	2	1735000	0	20	20	20	20	20	20	20	20	20	20	20	0	20	20	20	20	20	20	20	20	20	20	95.2381
1	4930000	2	1740000	0	20	20	20	20	20	20	20	20	20	20	20	0	20	20	20	20	20	20	20	20	20	20	95.2381
1	4935000	2	1745000	0	20	20	20	20	20	20	20	20	20	20	20	0	20	20	20	20	20	20	20	20	20	20	95.2381
1	4940000	2	1750000	0	20	20	20	20	20	20	20	20	20	20	20	0	20	20	20	20	20	20	20	20	20	20	95.2381
1	4945000	2	1755000	0	20	20	20	20	20	20	20	20	20	20	20	20	20	20	20	20	20	20	20	20	20	21	100
1	4950000	2	1760000	0	20	20	20	20	20	20	20	20	20	20	20	20	20	0	0	0	0	0	0	20	0	14	66.6667
1	4955000	2	1765000	0	20	20	20	20	20	20	20	20	20	20	20	20	20	20	20	20	20	20	20	20	20	21	100
1	4960000	2	1770000	0	20	20	20	20	20	20	20	20	20	20	20	20	20	20	20	20	20	20	20	20	20	21	100
1	4965000	2	1775000	0	20	20	20	20	20	20	20	20	20	20	20	20	20	20	20	20	20	20	20	20	20	21	100
1	4970000	2	1780000	0	20	20	20	20	20	20	20	20	20	20	20	20	20	20	20	20	20	20	20	20	20	21	100		0
1	4975000	2	1785000	0	20	20	20	20	20	20	20	20	20	20	20	20	20	20	20	20	20	20	20	20	20	21	100		0
1	4980000	2	1790000	0	20	20	20	20	20	20	20	20	20	20	20	20	20	20	20	20	20	20	20	20	20	21	100		0
1	4985000	2	1795000	0	20	20	20	20	20	20	20	20	20	20	20	20	20	20	20	20	20	20	20	20	20	21	100		0
1	4990000	2	1800000	0	20	20	20	20	20	20	20	20	20	20	20	20	20	20	20	20	20	20	20	20	20	21	100		0
1	4995000	2	1805000	0	20	20	20	20	20	20	20	20	20	20	20	20	20	20	20	20	20	20	20	20	20	21	100		0
1	5000000	2	1810000	0	20	20	20	20	20	20	20	20	20	20	20	20	20	20	20	20	20	20	20	20	20	21	100		0
1	5005000	2	1815000	0	20	20	20	20	20	20	20	20	20	20	20	20	20	20	20	20	20	20	20	20	20	21	100		0
1	5010000	2	1820000	0	20	20	20	20	20	20	20	20	20	20	20	20	20	20	20	20	20	20	20	20	20	21	100		0
1	5015000	2	1825000	0	20	20	20	20	20	20	20	20	20	20	20	20	20	20	20	20	20	20	20	20	20	21	100		0
1	5020000	2	1830000	0	20	20	20	20	20	20	20	20	20	20	20	20	20	20	20	20	20	20	20	20	20	21	100		0
1	5025000	2	1835000	0	20	20	20	20	20	20	20	20	20	20	20	20	20	20	20	20	20	20	20	20	20	21	100		0
1	5030000	2	1840000	0	20	20	20	20	20	20	20	20	20	20	20	20	20	20	20	20	20	20	20	20	20	21	100		0
1	5035000	2	1845000	0	20	20	20	20	20	20	20	20	20	20	20	20	20	20	20	20	20	20	20	20	20	21	100		0
1	5040000	2	1850000	0	20	20	20	20	20	20	20	20	20	20	20	20	20	20	20	20	20	20	20	20	20	21	100		0
1	5045000	2	1855000	0	20	20	20	20	20	20	20	20	20	20	20	20	20	20	20	20	20	20	20	20	20	21	100		0
1	5050000	2	1860000	0	20	20	20	20	20	20	20	20	20	20	20	20	20	20	20	20	20	20	20	20	20	21	100		0
1	5055000	2	1865000	0	20	20	20	20	20	20	20	20	20	20	20	20	20	20	20	20	20	20	20	20	20	21	100		0
1	5060000	2	1870000	0	20	20	20	20	20	20	20	20	20	20	20	20	20	20	20	20	20	20	20	20	20	21	100		0
1	5065000	2	1875000	0	20	20	20	20	20	20	20	20	20	20	20	20	20	20	20	20	20	20	20	20	20	21	100		0
1	5070000	2	1880000	0	20	20	20	20	20	20	20	20	20	20	20	20	20	20	20	20	20	20	20	20	20	21	100		0
1	5075000	2	1885000	0	20	20	20	20	20	20	20	20	20	20	20	20	20	20	20	20	20	20	20	20	20	21	100		0
1	5080000	2	1890000	0	20	20	20	20	20	20	20	20	20	20	20	20	20	20	20	20	20	20	20	20	20	21	100		0
1	5085000	2	1895000	0	20	20	20	20	20	20	20	20	20	20	20	20	20	20	20	20	20	20	20	20	20	21	100		0
1	5090000	2	1900000	0	20	20	20	20	20	20	20	20	20	20	20	20	20	20	20	20	20	20	20	20	20	21	100		0
1	5095000	2	1905000	0	20	20	20	20	20	20	20	20	20	20	20	20	20	20	20	20	20	20	20	20	20	21	100		0
1	5100000	2	1910000	0	20	20	20	20	20	20	20	20	20	20	20	20	20	20	20	20	20	20	20	20	20	21	100		0
1	5105000	2	1915000	0	20	20	20	20	20	20	20	20	20	20	20	20	20	20	20	20	20	20	20	20	20	21	100		0
1	5110000	2	1920000	0	20	20	20	20	20	20	20	20	20	20	20	20	20	20	20	20	20	20	20	20	20	21	100		0
1	5115000	2	1925000	0	20	20	20	20	20	20	20	20	20	20	20	20	20	20	20	20	20	20	20	20	20	21	100		0
1	5120000	2	1930000	0	20	20	20	20	20	20	20	20	20	20	20	20	20	20	20	20	20	20	20	20	20	21	100		0
1	5125000	2	1935000	0	20	20	20	20	20	20	20	20	20	20	20	20	20	20	20	20	20	20	20	20	20	21	100		0
1	5130000	2	1940000	0	20	20	20	20	20	20	20	20	20	20	20	20	20	20	20	20	20	20	20	20	20	21	100		0
1	5135000	2	1945000	0	20	20	20	20	20	20	20	20	20	20	20	20	20	20	20	20	20	20	20	20	20	21	100		0
1	5140000	2	1950000	0	20	20	20	20	20	20	20	20	20	20	20	20	20	20	20	20	20	20	20	20	20	21	100		0
1	5145000	2	1955000	0	20	20	20	20	20	20	20	20	20	20	20	20	20	20	20	20	20	20	20	20	20	21	100		0
1	5150000	2	1960000	0	20	20	20	20	20	20	20	20	20	20	20	20	20	20	20	20	20	20	20	20	20	21	100		0
1	5155000	2	1965000	0	20	20	20	20	20	20	20	20	20	20	20	20	20	20	20	20	20	20	20	20	20	21	100		0
1	5160000	2	1970000	0	20	20	20	20	20	20	20	20	20	20	20	20	20	20	20	20	20	20	20	20	20	21	100		0
1	5165000	2	1975000	0	20	20	20	20	20	20	20	20	20	20	20	20	20	20	20	20	20	20	20	20	20	21	100		0
1	5170000	2	1980000	0	20	20	20	20	20	20	20	20	20	20	20	20	20	20	20	20	20	20	20	20	20	21	100		0
1	5175000	2	1985000	0	20	20	20	20	20	20	20	20	20	20	20	20	20	20	20	20	20	20	20	20	20	21	100		0
1	5180000	2	1990000	0	20	20	20	20	20	20	20	20	20	20	20	20	20	20	20	20	20	20	20	20	20	21	100		0
1	5185000	2	1995000	0	20	20	20	20	20	20	20	20	20	20	20	20	20	20	20	20	20	20	20	20	20	21	100		0
1	5190000	2	2000000	0	20	20	20	20	20	20	20	20	20	20	20	20	20	20	20	20	20	20	20	20	20	21	100		0
1	5195000	2	2005000	0	20	20	20	20	20	20	20	20	20	20	20	20	20	20	20	20	20	20	20	20	20	21	100		0
1	5200000	2	2010000	0	20	20	20	20	20	20	20	20	20	20	20	20	20	20	20	20	20	20	20	20	20	21	100		0
1	5205000	2	2015000	0	20	20	20	20	20	20	20	20	20	20	20	20	20	20	20	20	20	20	20	20	20	21	100		0
1	5210000	2	2020000	0	20	20	20	20	20	20	20	20	20	20	20	20	20	20	20	20	20	20	20	20	20	21	100		0
1	5215000	2	2025000	0	20	20	20	20	20	20	20	20	20	20	20	20	20	20	20	20	20	20	20	20	20	21	100		0
1	5220000	2	2030000	0	20	20	20	20	20	20	20	20	20	20	20	20	20	20	20	20	20	20	20	20	20	21	100		0
1	5225000	2	2035000	0	20	20	20	20	20	20	20	20	20	20	20	20	20	20	20	20	20	20	20	20	20	21	100		0
1	5230000	2	2040000	0	20	20	20	20	20	20	20	20	20	20	20	20	20	20	20	20	20	20	20	20	20	21	100		0
1	5235000	2	2045000	0	20	20	20	20	20	20	20	20	20	20	20	20	20	20	20	20	20	20	20	20	20	21	100		0
1	5240000	2	2050000	0	20	20	20	20	20	20	20	20	20	20	20	20	20	20	20	20	20	20	20	20	20	21	100		0
1	5245000	2	2055000	0	20	20	20	0	20	20	20	20	20	0	20	20	0	20	20	20	20	20	20	20	20	18	85.7143		3
1	5250000	2	2060000	0	20	20	20	0	20	20	20	20	20	0	20	20	0	20	20	20	20	20	20	20	20	18	85.7143		3
1	5255000	2	2065000	0	20	20	20	0	20	20	20	20	20	0	20	20	0	20	20	20	20	20	20	20	20	18	85.7143		3
1	5260000	2	2070000	0	20	20	20	0	20	20	20	20	20	0	20	20	0	20	20	20	20	20	20	20	20	18	85.7143		3
1	5265000	2	2075000	0	20	20	20	0	20	20	20	20	20	0	20	20	0	20	20	20	20	20	20	20	20	18	85.7143		3
1	5270000	2	2080000	0	20	20	20	0	20	20	20	20	20	0	20	20	0	20	20	20	20	20	20	20	20	18	85.7143		3
1	5275000	2	2085000	0	20	20	20	0	20	20	20	20	20	0	20	20	0	20	20	20	20	20	20	20	20	18	85.7143
1	5280000	2	2090000	0	20	20	20	0	20	20	20	20	20	0	20	20	0	20	20	20	20	20	20	20	20	18	85.7143
1	5285000	2	2095000	0	20	20	20	0	20	20	20	20	20	0	20	20	0	20	20	20	20	20	20	20	20	18	85.7143
1	5290000	2	2100000	0	20	20	20	0	20	20	20	20	20	0	20	20	0	20	20	20	20	20	20	20	20	18	85.7143
1	5295000	2	2105000	0	20	20	20	0	20	20	20	20	20	0	20	20	0	20	20	20	20	20	20	20	20	18	85.7143
1	5300000	2	2110000	0	20	20	20	0	20	20	20	20	20	0	20	20	0	20	20	20	20	20	20	20	20	18	85.7143
1	5305000	2	2115000	0	20	20	20	0	20	20	20	20	20	0	20	20	0	20	20	20	20	20	20	20	20	18	85.7143
1	5310000	2	2120000	0	20	20	20	0	20	20	20	20	20	0	20	20	0	20	20	20	20	20	20	20	20	18	85.7143
1	5315000	2	2125000	0	20	20	20	0	20	20	20	20	20	0	20	20	0	20	20	20	20	20	20	20	20	18	85.7143
1	5320000	2	2130000	0	20	20	20	0	20	20	20	20	20	0	20	20	0	20	20	20	20	20	20	20	20	18	85.7143
1	5325000	2	2135000	0	20	20	20	0	20	20	20	20	20	0	20	20	0	20	20	20	20	20	20	20	20	18	85.7143
1	5330000	2	2140000	0	20	20	20	0	20	20	20	20	20	0	20	20	0	20	20	20	20	20	20	20	20	18	85.7143
1	5335000	2	2145000	0	20	20	20	0	20	20	20	20	20	0	20	20	0	20	20	20	20	20	20	20	20	18	85.7143
1	5340000	2	2150000	0	20	20	20	0	20	20	20	20	20	0	20	20	0	20	20	20	20	20	20	20	20	18	85.7143
1	5345000	2	2155000	0	20	0	20	0	20	20	20	20	20	0	20	20	0	20	0	20	20	20	20	20	0	15	71.4286
1	5350000	2	2160000	0	20	0	20	0	20	20	20	20	20	0	20	20	0	20	0	20	20	20	20	20	0	15	71.4286
1	5355000	2	2165000	0	20	0	20	0	20	20	20	20	20	0	20	20	0	20	0	20	20	20	20	20	0	15	71.4286
1	5360000	2	2170000	0	20	0	20	0	20	20	20	20	20	0	20	20	0	20	0	20	20	20	20	20	0	15	71.4286
1	5365000	2	2175000	0	20	0	20	0	20	20	20	20	20	0	20	20	0	20	0	20	20	20	20	20	0	15	71.4286
1	5370000	2	2180000	0	20	0	20	0	20	20	20	20	20	0	20	20	0	20	0	20	20	20	20	20	0	15	71.4286
1	5375000	2	2185000	0	20	0	20	0	20	20	20	20	20	0	20	20	0	20	0	20	20	20	20	20	0	15	71.4286
1	5380000	2	2190000	0	20	0	20	0	20	20	20	20	20	0	20	20	0	20	0	20	20	20	20	20	0	15	71.4286
1	5385000	2	2195000	0	20	0	20	0	20	20	20	20	20	0	20	20	0	20	0	20	20	20	20	20	0	15	71.4286
1	5390000	2	2200000	0	20	0	20	0	20	20	20	20	20	0	20	20	0	20	0	20	20	20	20	20	0	15	71.4286
1	5395000	2	2205000	0	20	0	20	0	20	20	20	20	20	0	20	20	0	20	0	20	20	20	20	20	0	15	71.4286
1	5400000	2	2210000	0	20	0	20	0	20	20	20	20	20	0	20	20	0	20	0	20	20	20	20	20	0	15	71.4286
1	5405000	2	2215000	0	20	0	20	0	20	20	20	20	20	0	20	20	0	20	0	20	20	20	20	20	0	15	71.4286
1	5410000	2	2220000	0	20	0	20	0	20	20	20	20	20	0	20	20	0	20	0	20	20	20	20	20	0	15	71.4286
1	5415000	2	2225000	0	20	0	20	0	20	20	20	20	20	0	20	20	0	20	0	20	20	20	20	20	0	15	71.4286
1	5420000	2	2230000	0	20	0	20	0	20	20	20	20	20	0	20	20	0	0	0	0	0	0	0	0	0	9	42.8571
1	5425000	3	0	20	20	20	0	20	0	20	0	20	0	0	20	0	0	20	20	20	0	0	20	20	0	11	52.381
1	5430000	3	5000	0	20	20	0	20	0	20	20	20	20	0	20	20	0	0	20	20	0	0	20	20	0	13	61.9048
1	5435000	3	10000	0	20	20	0	20	0	20	20	20	20	0	20	20	0	20	0	20	0	0	20	20	0	13	61.9048
1	5440000	3	15000	0	20	20	0	20	0	20	20	20	20	0	20	20	0	20	20	20	0	0	20	20	0	14	66.6667
1	5445000	3	20000	0	20	20	0	20	0	20	20	20	20	0	20	20	0	20	20	20	0	0	20	20	0	14	66.6667
1	5450000	3	25000	0	20	20	0	20	0	20	20	20	20	0	20	20	0	20	20	20	0	0	20	20	0	14	66.6667
1	5455000	3	30000	0	20	20	0	20	0	20	20	20	20	0	20	20	0	20	20	20	0	0	20	20	0	14	66.6667
1	5460000	3	35000	0	20	20	0	20	0	20	20	20	20	0	20	20	0	20	20	20	0	0	20	20	0	14	66.6667
1	5465000	3	40000	0	20	20	0	20	0	20	20	20	20	0	20	20	0	20	20	20	0	0	20	20	0	14	66.6667
1	5470000	3	45000	0	20	20	0	20	0	20	20	20	20	0	20	20	0	20	20	20	0	0	20	20	0	14	66.6667
1	5475000	3	50000	0	20	20	0	20	0	20	20	20	20	0	20	20	0	20	20	20	0	0	20	20	0	14	66.6667
1	5480000	3	55000	0	20	20	0	20	0	20	20	20	20	0	20	20	0	20	20	20	0	0	20	20	0	14	66.6667
1	5485000	3	60000	0	20	20	0	20	0	20	20	20	20	0	20	20	0	20	20	20	0	0	20	20	0	14	66.6667
1	5490000	3	65000	0	20	20	0	20	0	20	20	20	20	0	20	20	0	20	20	20	0	0	20	20	0	14	66.6667
1	5495000	3	70000	0	20	20	0	20	0	20	20	20	20	0	20	20	0	20	20	20	0	0	20	20	0	14	66.6667
1	5500000	3	75000	0	20	20	0	20	0	20	20	20	20	0	20	20	0	20	20	20	0	0	20	20	0	14	66.6667
1	5505000	3	80000	0	20	20	0	20	0	20	20	20	20	0	20	20	0	20	20	20	0	0	20	20	0	14	66.6667
1	5510000	3	85000	0	20	20	0	20	0	20	20	20	20	0	20	20	0	20	20	20	0	0	20	20	0	14	66.6667
1	5515000	3	90000	0	20	20	0	20	0	20	20	20	20	0	20	20	0	20	20	20	0	0	20	20	0	14	66.6667
1	5520000	3	95000	0	20	20	0	20	0	20	20	20	20	20	20	20	0	20	20	20	0	0	20	20	0	15	71.4286
1	5525000	3	100000	0	20	20	0	20	0	20	20	20	20	20	20	20	0	20	20	20	0	0	20	20	0	15	71.4286
1	5530000	3	105000	0	20	20	0	20	20	20	20	20	20	20	20	20	0	20	20	20	0	0	20	20	0	16	76.1905
1	5535000	3	110000	0	20	20	0	20	20	20	20	20	20	20	20	20	0	20	20	20	0	0	20	20	20	17	80.9524
1	5540000	3	115000	0	20	20	0	20	20	20	20	20	20	20	20	20	0	20	20	20	0	0	20	20	20	17	80.9524
1	5545000	3	120000	0	20	20	0	20	20	20	20	20	20	20	20	20	0	20	20	20	0	0	20	20	20	17	80.9524
1	5550000	3	125000	0	20	20	0	20	20	20	20	20	20	20	20	20	0	20	20	20	0	0	20	20	20	17	80.9524
1	5555000	3	130000	0	20	20	0	20	20	20	20	20	20	20	20	20	0	20	20	20	0	0	20	20	20	17	80.9524
1	5560000	3	135000	0	20	20	0	20	20	20	20	20	20	20	20	20	0	20	20	20	0	0	20	20	20	17	80.9524
1	5565000	3	140000	0	20	20	0	20	20	20	20	20	20	20	20	20	0	20	20	20	0	0	20	20	20	17	80.9524
1	5570000	3	145000	0	20	20	0	20	20	20	20	20	20	20	20	20	0	20	20	20	0	0	20	20	20	17	80.9524
1	5575000	3	150000	0	20	20	0	20	20	20	20	20	20	20	20	20	0	20	20	20	0	0	20	20	20	17	80.9524
1	5580000	3	155000	0	20	20	0	20	20	20	20	20	20	20	20	20	0	20	20	20	0	0	20	20	20	17	80.9524
1	5585000	3	160000	0	20	20	0	20	20	20	20	20	20	20	20	20	0	20	20	20	0	0	20	20	20	17	80.9524
1	5590000	3	165000	0	20	20	0	20	20	20	20	20	20	20	20	20	0	20	20	20	0	0	20	20	20	17	80.9524
1	5595000	3	170000	0	20	20	0	20	20	20	20	20	20	20	20	20	0	20	20	20	0	0	20	20	20	17	80.9524
1	5600000	3	175000	0	20	20	0	20	20	20	20	20	20	20	20	20	0	20	20	20	0	0	20	20	20	17	80.9524
1	5605000	3	180000	0	20	20	0	20	20	20	20	20	20	20	20	20	0	20	20	20	0	0	20	20	20	17	80.9524
1	5610000	3	185000	0	20	20	0	20	20	20	20	20	20	20	20	20	0	20	20	20	0	0	20	20	20	17	80.9524
1	5615000	3	190000	0	20	20	0	20	20	20	20	20	20	20	20	20	0	20	20	20	0	0	20	20	20	17	80.9524
1	5620000	3	195000	0	20	20	0	20	20	20	20	20	20	20	20	20	0	20	20	20	0	0	20	20	20	17	80.9524
1	5625000	3	200000	0	20	20	0	20	20	20	20	20	20	20	20	20	0	20	20	20	0	0	20	20	20	17	80.9524
1	5630000	3	205000	0	20	20	0	20	20	20	20	20	20	20	20	20	0	20	20	20	0	0	20	20	20	17	80.9524
1	5635000	3	210000	0	20	20	0	20	20	20	20	20	20	20	20	20	0	20	20	20	0	0	20	20	20	17	80.9524
1	5640000	3	215000	0	20	20	0	20	20	20	20	20	20	20	20	20	0	20	20	20	0	0	20	20	20	17	80.9524
1	5645000	3	220000	0	20	20	0	20	20	20	20	20	20	20	20	20	0	20	20	20	0	0	20	20	20	17	80.9524
1	5650000	3	225000	0	20	20	0	20	20	20	20	20	20	20	20	20	0	20	20	20	0	0	20	20	20	17	80.9524
1	5655000	3	230000	0	20	20	0	20	20	20	20	20	20	20	20	20	0	20	20	20	0	0	20	20	20	17	80.9524
1	5660000	3	235000	0	20	20	0	20	20	20	20	20	20	20	20	20	0	20	20	20	0	0	20	20	20	17	80.9524
1	5665000	3	240000	0	20	20	0	20	20	20	20	20	20	20	20	20	0	20	20	20	0	0	20	20	20	17	80.9524
1	5670000	3	245000	0	20	20	0	20	20	20	20	20	20	20	20	20	0	20	20	20	0	0	20	20	20	17	80.9524
1	5675000	3	250000	0	20	20	0	20	20	20	20	20	20	20	20	20	0	20	20	20	0	0	20	20	20	17	80.9524
1	5680000	3	255000	0	20	20	0	20	20	20	20	20	20	20	20	20	0	20	20	20	0	0	20	20	20	17	80.9524
1	5685000	3	260000	0	20	20	0	20	20	20	20	20	20	20	20	20	0	20	20	20	0	0	20	20	20	17	80.9524
1	5690000	3	265000	0	20	20	0	20	20	20	20	20	20	20	20	20	0	0	0	0	0	0	0	0	0	11	52.381
1	5695000	3	270000	0	20	20	0	20	20	20	20	20	20	20	20	20	0	0	20	0	0	0	0	0	20	13	61.9048
1	5700000	3	275000	0	20	20	0	20	20	20	20	20	20	20	20	20	0	20	0	20	0	0	20	20	0	15	71.4286
1	5705000	3	280000	0	20	20	0	20	20	20	20	20	20	20	20	20	0	20	20	20	0	0	20	20	20	17	80.9524
1	5710000	3	285000	0	20	20	0	20	20	20	20	20	20	20	20	20	0	20	20	20	0	0	20	20	20	17	80.9524
1	5715000	3	290000	0	20	20	0	20	20	20	20	20	20	20	20	20	0	20	20	20	0	0	20	20	20	17	80.9524
1	5720000	3	295000	0	20	20	0	20	20	20	20	20	20	20	20	20	0	20	20	20	0	0	20	20	20	17	80.9524
1	5725000	3	300000	0	20	20	0	20	20	20	20	20	20	20	20	20	0	20	20	20	0	0	20	20	20	17	80.9524
1	5730000	3	305000	0	20	20	0	20	20	20	20	20	20	20	20	20	0	20	20	20	0	0	20	20	20	17	80.9524
1	5735000	3	310000	0	20	20	0	20	20	20	20	20	20	20	20	20	0	20	20	20	0	0	20	20	20	17	80.9524
1	5740000	3	315000	0	20	20	0	20	20	20	20	20	20	20	20	20	0	20	20	20	0	0	20	20	20	17	80.9524
1	5745000	3	320000	0	20	20	0	20	20	20	20	20	20	20	20	20	0	20	20	20	0	0	20	20	20	17	80.9524
1	5750000	3	325000	0	20	20	0	20	20	20	20	20	20	20	20	20	0	20	20	20	0	0	20	20	20	17	80.9524
1	5755000	3	330000	0	20	20	0	20	20	20	20	20	20	20	20	20	0	20	20	20	0	0	20	20	20	17	80.9524
1	5760000	3	335000	0	20	20	0	20	20	20	20	20	20	20	20	20	0	20	20	20	0	0	20	20	20	17	80.9524
1	5765000	3	340000	0	20	20	0	20	20	20	20	20	20	20	20	20	0	20	20	20	0	0	20	20	20	17	80.9524
1	5770000	3	345000	0	20	20	0	20	20	20	20	20	20	20	20	20	0	20	20	20	0	0	20	20	20	17	80.9524
1	5775000	3	350000	0	20	20	0	20	20	20	20	20	20	20	20	20	0	20	20	20	0	0	20	20	20	17	80.9524
1	5780000	3	355000	0	20	20	0	20	20	20	20	20	20	20	20	20	0	20	20	20	0	0	20	20	20	17	80.9524
1	5785000	3	360000	0	20	20	0	20	20	20	20	20	20	20	20	20	0	20	20	20	0	0	20	20	20	17	80.9524
1	5790000	3	365000	0	20	20	0	20	20	20	20	20	20	20	20	20	0	20	20	20	0	20	20	20	20	18	85.7143
1	5795000	3	370000	0	20	20	0	20	20	20	20	20	20	20	20	20	0	20	20	20	0	20	20	20	20	18	85.7143
1	5800000	3	375000	0	20	20	0	20	20	20	20	20	20	20	20	20	0	20	20	20	0	20	20	20	20	18	85.7143
1	5805000	3	380000	0	20	20	0	20	20	20	20	20	20	20	20	20	0	20	20	20	0	20	20	20	20	18	85.7143
1	5810000	3	385000	0	20	20	0	20	20	20	20	20	20	20	20	20	0	20	20	20	0	20	20	20	20	18	85.7143
1	5815000	3	390000	0	20	20	0	20	20	20	20	20	20	20	20	20	0	20	20	20	0	20	20	20	20	18	85.7143
1	5820000	3	395000	0	20	20	0	20	20	20	20	20	20	20	20	20	0	20	20	20	0	20	20	20	20	18	85.7143
1	5825000	3	400000	0	20	20	0	20	20	20	20	20	20	20	20	20	0	20	20	20	0	20	20	20	20	18	85.7143
1	5830000	3	405000	0	20	20	0	20	20	20	20	20	20	20	20	20	0	20	20	20	0	20	20	20	20	18	85.7143
1	5835000	3	410000	0	20	20	0	20	20	20	20	20	20	20	20	20	0	20	20	20	0	20	20	20	20	18	85.7143
1	5840000	3	415000	0	20	20	0	20	20	20	20	20	20	20	20	20	0	20	20	20	0	20	20	20	20	18	85.7143
1	5845000	3	420000	0	20	20	0	20	20	20	20	20	20	20	20	20	0	20	20	20	0	20	20	20	20	18	85.7143
1	5850000	3	425000	0	20	20	0	20	20	20	20	20	20	20	20	20	0	20	20	20	0	20	20	20	20	18	85.7143
1	5855000	3	430000	0	20	20	0	20	20	20	20	20	20	20	20	20	0	20	20	20	0	20	20	20	20	18	85.7143
1	5860000	3	435000	0	20	20	0	20	20	20	20	20	20	20	20	20	0	20	20	20	0	20	20	20	20	18	85.7143
1	5865000	3	440000	0	20	20	0	20	20	20	20	20	20	20	20	20	0	20	20	20	0	20	20	20	20	18	85.7143
1	5870000	3	445000	0	20	20	0	20	20	20	20	20	20	20	20	20	0	20	20	20	0	20	20	20	20	18	85.7143
1	5875000	3	450000	0	20	20	0	20	20	20	20	20	20	20	20	20	0	20	20	20	0	20	20	20	20	18	85.7143
1	5880000	3	455000	0	20	20	0	20	20	20	20	20	20	20	20	20	0	20	20	20	0	20	20	20	20	18	85.7143
1	5885000	3	460000	0	20	20	0	20	20	20	20	20	20	20	20	20	0	20	20	20	0	20	20	20	20	18	85.7143
1	5890000	3	465000	0	20	20	0	20	20	20	20	20	20	20	20	20	0	20	20	20	0	20	20	20	20	18	85.7143
1	5895000	3	470000	0	20	20	0	20	20	20	20	20	20	20	20	20	0	20	20	20	0	20	20	20	20	18	85.7143
1	5900000	3	475000	0	20	20	0	20	20	20	20	20	20	20	20	20	0	20	20	20	0	20	20	20	20	18	85.7143
1	5905000	3	480000	0	20	20	0	20	20	20	20	20	20	20	20	20	0	20	20	20	0	20	20	20	20	18	85.7143
1	5910000	3	485000	0	20	20	0	20	20	20	20	20	20	20	20	20	0	20	20	20	0	20	20	20	20	18	85.7143
1	5915000	3	490000	0	20	20	0	20	20	20	20	20	20	20	20	20	0	20	20	20	0	20	20	20	20	18	85.7143
1	5920000	3	495000	0	20	20	0	20	20	20	20	20	20	20	20	20	0	20	20	20	0	20	20	20	20	18	85.7143
1	5925000	3	500000	0	20	20	0	20	20	20	20	20	20	20	20	20	0	20	20	20	0	20	20	20	20	18	85.7143
1	5930000	3	505000	0	20	20	0	20	20	20	20	20	20	20	20	20	0	20	20	20	0	20	20	20	20	18	85.7143
1	5935000	3	510000	0	20	20	0	20	20	20	20	20	20	20	20	20	0	20	20	20	0	20	20	20	20	18	85.7143
1	5940000	3	515000	0	20	20	0	20	20	20	20	20	20	20	20	20	0	20	20	20	0	20	20	20	20	18	85.7143
1	5945000	3	520000	0	20	20	0	20	20	20	20	20	20	20	20	20	0	20	20	20	0	20	20	20	20	18	85.7143
1	5950000	3	525000	0	20	20	0	20	20	20	20	20	20	20	20	20	0	20	20	20	0	20	20	20	20	18	85.7143
1	5955000	3	530000	0	20	20	0	20	20	20	20	20	20	20	20	20	0	20	20	20	0	20	20	20	20	18	85.7143
1	5960000	3	535000	0	20	20	0	20	20	20	20	20	20	20	20	20	0	20	20	20	0	20	20	20	20	18	85.7143
1	5965000	3	540000	0	20	20	0	20	20	20	20	20	20	20	20	20	0	20	20	20	0	20	20	20	20	18	85.7143
1	5970000	3	545000	0	20	20	0	20	20	20	20	20	20	20	20	20	0	20	20	20	0	20	20	20	20	18	85.7143
1	5975000	3	550000	0	20	20	0	20	20	20	20	20	20	20	20	20	0	20	20	20	0	20	20	20	20	18	85.7143
1	5980000	3	555000	0	20	20	0	20	20	20	20	20	20	20	20	20	0	20	20	20	0	20	20	20	20	18	85.7143
1	5985000	3	560000	0	20	20	0	20	20	0	20	20	20	20	20	20	0	20	20	20	0	20	20	20	20	17	80.9524
1	5990000	3	565000	0	20	20	0	20	20	0	20	20	20	20	20	20	0	20	20	20	0	20	20	20	20	17	80.9524
1	5995000	3	570000	0	20	20	0	20	20	0	20	20	20	20	20	20	0	20	20	20	0	20	20	20	20	17	80.9524
1	6000000	3	575000	0	20	20	0	20	20	0	20	20	20	20	20	20	0	20	20	20	0	20	20	20	20	17	80.9524
1	6005000	3	580000	0	20	20	0	20	20	0	20	20	20	20	20	20	0	20	20	20	0	20	20	20	20	17	80.9524
1	6010000	3	585000	0	20	20	0	20	20	0	20	20	20	20	20	20	0	20	20	20	0	20	20	20	20	17	80.9524
1	6015000	3	590000	0	20	20	0	20	20	0	20	20	20	20	20	20	0	20	20	20	0	20	20	20	20	17	80.9524
1	6020000	3	595000	0	20	20	0	20	20	0	20	20	20	20	20	20	0	20	20	20	0	20	20	20	20	17	80.9524
1	6025000	3	600000	0	20	20	0	20	20	0	20	20	20	20	20	20	0	20	20	20	0	20	20	20	20	17	80.9524
1	6030000	3	605000	0	20	20	20	20	20	0	20	20	20	20	20	20	0	20	20	20	0	20	20	20	20	18	85.7143
1	6035000	3	610000	0	20	20	20	20	20	0	20	20	20	20	20	20	0	20	20	20	0	20	20	20	20	18	85.7143
1	6040000	3	615000	0	20	20	20	20	20	0	20	20	20	20	20	20	0	20	20	20	0	20	20	20	20	18	85.7143
1	6045000	3	620000	0	20	20	20	20	20	0	20	20	20	20	20	20	0	20	20	20	0	20	20	20	20	18	85.7143
1	6050000	3	625000	0	20	20	20	20	20	0	20	20	20	20	20	20	0	20	20	20	0	20	20	20	20	18	85.7143
1	6055000	3	630000	0	20	20	20	20	20	0	20	20	20	20	20	20	0	20	20	20	0	20	20	20	20	18	85.7143
1	6060000	3	635000	0	20	20	20	20	20	0	20	20	20	20	20	20	0	20	20	20	0	20	20	20	20	18	85.7143
1	6065000	3	640000	0	20	20	20	20	20	0	20	20	20	20	20	20	0	20	20	20	0	20	20	20	20	18	85.7143
1	6070000	3	645000	0	20	20	20	20	20	0	20	20	20	20	20	20	0	20	20	20	0	20	20	20	20	18	85.7143
1	6075000	3	650000	0	20	20	20	20	20	0	20	20	20	20	20	20	0	20	20	20	0	20	20	20	20	18	85.7143
1	6080000	3	655000	0	20	20	20	20	20	0	20	20	20	20	20	20	0	20	20	20	0	20	20	20	20	18	85.7143
1	6085000	3	660000	0	20	20	20	20	20	0	20	20	20	20	20	20	0	20	20	20	0	20	20	20	20	18	85.7143
1	6090000	3	665000	0	20	20	20	20	20	0	20	20	20	20	20	20	0	20	20	20	0	20	20	20	20	18	85.7143
1	6095000	3	670000	0	20	20	20	20	20	0	20	20	20	20	20	20	0	20	20	20	0	20	20	20	20	18	85.7143
1	6100000	3	675000	0	20	20	20	20	20	0	20	20	20	20	20	20	0	20	20	20	0	20	20	20	20	18	85.7143
1	6105000	3	680000	0	20	20	20	20	20	0	20	20	20	20	20	20	0	20	20	20	0	20	20	20	20	18	85.7143		3
1	6110000	3	685000	0	20	20	20	20	20	0	20	20	20	20	20	20	0	20	20	20	0	20	20	20	20	18	85.7143		3
1	6115000	3	690000	0	20	20	20	20	20	0	20	20	20	20	20	20	0	20	20	20	0	20	20	20	20	18	85.7143		3
1	6120000	3	695000	0	20	20	20	20	20	0	20	20	20	20	20	20	0	20	20	20	0	20	20	20	20	18	85.7143		3
1	6125000	3	700000	0	20	20	20	20	20	0	20	20	20	20	20	20	0	20	20	20	0	20	20	20	20	18	85.7143		3
1	6130000	3	705000	0	20	20	20	20	20	20	20	20	20	20	20	20	0	20	20	20	0	20	20	20	20	19	90.4762		2
1	6135000	3	710000	0	20	20	20	20	20	20	20	20	20	20	20	20	0	20	20	20	0	20	20	20	20	19	90.4762		2
1	6140000	3	715000	0	20	20	20	20	20	20	20	20	20	20	20	20	0	20	20	20	0	20	20	20	20	19	90.4762		2
1	6145000	3	720000	0	20	20	20	20	20	20	20	20	20	20	20	20	0	20	20	20	0	20	20	20	20	19	90.4762		2
1	6150000	3	725000	0	20	20	20	20	20	20	20	20	20	20	20	20	0	20	20	20	0	20	20	20	20	19	90.4762		2
1	6155000	3	730000	0	20	20	20	20	20	20	20	20	20	20	20	20	0	20	20	20	0	20	20	20	20	19	90.4762		2
1	6160000	3	735000	0	20	20	20	20	20	20	20	20	20	20	20	20	0	20	20	20	0	20	20	20	20	19	90.4762		2
1	6165000	3	740000	0	20	20	20	20	20	20	20	20	20	20	20	20	0	20	20	20	0	20	20	20	20	19	90.4762		2
1	6170000	3	745000	0	20	20	20	20	20	20	20	20	20	20	20	20	0	20	20	20	0	20	20	20	20	19	90.4762		2
1	6175000	3	750000	0	20	20	20	20	20	20	20	20	20	20	20	20	0	20	20	20	0	20	20	20	20	19	90.4762		2
1	6180000	3	755000	0	20	20	20	20	20	20	20	20	20	20	20	20	0	20	20	20	0	20	20	20	20	19	90.4762		2
1	6185000	3	760000	0	20	20	20	20	20	20	20	20	20	20	20	20	0	20	20	20	0	20	20	20	20	19	90.4762		2
1	6190000	3	765000	0	20	20	20	20	20	20	20	20	20	20	20	20	0	20	20	20	0	20	20	20	20	19	90.4762		2
1	6195000	3	770000	0	20	20	20	20	20	20	20	20	20	20	20	20	0	20	20	20	0	20	20	20	20	19	90.4762		2
1	6200000	3	775000	0	20	20	20	20	20	20	20	20	20	20	20	20	0	20	20	20	0	20	20	20	20	19	90.4762		2
1	6205000	3	780000	0	20	20	20	20	20	20	20	20	20	20	20	20	0	20	20	20	0	20	20	20	20	19	90.4762		2
1	6210000	3	785000	0	20	20	20	20	20	20	20	20	20	20	20	20	0	20	20	20	0	20	20	20	0	18	85.7143		2
1	6215000	3	790000	0	20	20	20	20	20	20	20	20	20	20	20	20	0	20	20	20	0	20	20	20	0	18	85.7143		2
1	6220000	3	795000	0	20	20	20	20	20	20	20	20	20	20	20	20	0	20	20	20	0	20	20	20	20	19	90.4762		2
1	6225000	3	800000	0	20	20	20	20	20	20	20	20	20	20	20	20	0	20	20	20	0	20	20	20	20	19	90.4762		2
1	6230000	3	805000	0	20	20	20	20	20	20	20	20	20	20	20	20	0	20	20	20	0	20	20	20	20	19	90.4762		2
1	6235000	3	810000	0	20	20	20	20	20	20	20	20	20	20	20	20	0	20	20	20	0	20	20	20	20	19	90.4762		2
1	6240000	3	815000	0	20	20	20	20	20	20	20	20	20	20	20	20	0	20	20	20	0	20	20	20	20	19	90.4762		2
1	6245000	3	820000	0	20	20	20	20	20	20	20	20	20	20	20	20	0	20	20	20	0	20	20	20	20	19	90.4762		2
1	6250000	3	825000	0	20	20	20	20	20	20	20	20	20	20	20	20	0	20	20	20	0	20	20	20	20	19	90.4762		2
1	6255000	3	830000	0	20	20	20	20	20	20	20	20	20	20	20	20	0	20	20	20	0	20	20	20	20	19	90.4762		2
1	6260000	3	835000	0	20	20	20	20	20	20	20	20	20	20	20	20	0	20	20	20	0	20	20	20	20	19	90.4762		2
1	6265000	3	840000	0	20	20	20	20	20	20	20	20	20	20	20	20	0	20	20	20	0	20	20	20	20	19	90.4762		2
1	6270000	3	845000	0	20	20	20	20	20	20	20	20	20	20	20	20	0	20	20	20	0	20	20	20	20	19	90.4762		2
1	6275000	3	850000	0	20	20	20	20	20	20	20	20	20	20	20	20	0	20	20	20	0	20	20	20	20	19	90.4762		2
1	6280000	3	855000	0	20	20	20	20	20	20	20	20	20	20	20	20	0	20	20	20	0	20	20	20	20	19	90.4762		2
1	6285000	3	860000	0	20	20	20	20	20	20	20	20	20	20	20	20	0	20	20	20	0	20	20	20	20	19	90.4762		2
1	6290000	3	865000	0	20	20	20	20	20	20	20	20	20	20	20	20	0	20	20	20	0	20	20	20	20	19	90.4762		2
1	6295000	3	870000	0	20	20	20	20	20	20	20	20	20	20	20	20	0	20	20	20	0	20	20	20	20	19	90.4762		2
1	6300000	3	875000	0	20	20	20	20	20	20	20	20	20	20	20	20	0	20	20	20	0	20	20	20	20	19	90.4762		2
1	6305000	3	880000	0	20	20	20	20	20	20	20	20	20	20	20	20	0	20	20	20	0	20	20	20	20	19	90.4762		2
1	6310000	3	885000	0	20	20	20	20	20	20	20	20	20	20	20	20	0	20	20	20	0	20	20	20	20	19	90.4762		2
1	6315000	3	890000	0	20	20	20	20	20	20	20	20	20	20	20	20	0	20	20	20	0	20	20	20	20	19	90.4762		2
1	6320000	3	895000	0	20	20	20	20	20	20	20	20	20	20	20	20	0	20	20	20	0	20	20	20	20	19	90.4762		2
1	6325000	3	900000	0	20	20	20	20	20	20	20	20	20	20	20	20	0	20	20	20	0	20	20	20	20	19	90.4762		2
1	6330000	3	905000	0	20	20	20	20	20	20	20	20	20	20	20	20	0	20	20	20	0	20	20	20	20	19	90.4762		2
1	6335000	3	910000	0	20	20	20	20	20	20	20	20	20	20	20	20	0	20	20	20	0	20	20	20	0	18	85.7143		3
1	6340000	3	915000	0	20	20	20	20	20	20	20	20	20	20	20	20	0	20	20	20	0	20	20	20	0	18	85.7143		3
1	6345000	3	920000	0	20	20	20	20	20	20	20	20	20	20	20	20	0	20	20	20	0	20	20	20	0	18	85.7143		3
1	6350000	3	925000	0	20	20	20	20	20	20	20	20	20	20	20	20	0	20	20	20	0	20	20	20	0	18	85.7143		3
1	6355000	3	930000	0	20	20	20	20	20	20	20	20	20	20	20	20	0	20	20	20	0	20	20	20	0	18	85.7143		3
1	6360000	3	935000	0	20	20	20	20	20	20	20	20	20	20	20	20	0	20	20	20	0	20	20	20	0	18	85.7143		3
1	6365000	3	940000	0	20	20	20	20	20	20	20	20	20	20	20	20	0	20	20	20	0	20	20	20	0	18	85.7143		3
1	6370000	3	945000	0	20	20	20	20	20	20	20	20	20	20	20	20	0	20	20	20	0	20	20	20	0	18	85.7143		3
1	6375000	3	950000	0	20	20	20	20	20	20	20	20	20	20	20	20	0	20	20	20	0	20	20	20	0	18	85.7143		3
1	6380000	3	955000	0	20	20	20	20	20	20	20	20	20	20	20	20	0	20	20	20	0	20	20	20	0	18	85.7143		3
1	6385000	3	960000	0	20	20	20	20	20	20	20	20	20	20	20	20	0	20	20	20	0	20	20	20	0	18	85.7143		3
1	6390000	3	965000	0	20	20	20	20	20	20	20	20	20	20	20	20	0	20	20	20	0	20	20	20	0	18	85.7143		3
1	6395000	3	970000	0	20	20	20	20	20	20	20	20	20	20	20	20	0	20	20	20	0	20	20	20	0	18	85.7143		3
1	6400000	3	975000	0	20	20	20	20	20	20	20	20	20	20	20	20	0	20	20	20	0	20	20	20	0	18	85.7143		3
1	6405000	3	980000	0	20	20	20	20	20	20	20	20	20	20	20	20	0	20	20	20	0	20	20	20	0	18	85.7143		3
1	6410000	3	985000	0	20	20	20	20	20	20	20	20	20	20	20	20	0	20	20	20	0	20	20	20	0	18	85.7143
1	6415000	3	990000	0	20	20	20	20	20	20	20	20	20	20	20	20	0	20	20	20	0	20	20	20	0	18	85.7143
1	6420000	3	995000	0	20	20	20	20	20	20	20	20	20	20	20	20	0	20	20	20	0	20	20	20	0	18	85.7143
1	6425000	3	1000000	0	20	20	20	20	20	20	20	20	20	20	20	20	0	20	20	20	0	20	20	20	0	18	85.7143
1	6430000	3	1005000	0	20	20	20	20	20	20	20	20	20	20	20	20	0	20	20	20	0	20	20	20	0	18	85.7143
1	6435000	3	1010000	0	20	20	20	20	20	20	20	20	20	20	20	20	0	20	20	20	0	20	20	20	0	18	85.7143
1	6440000	3	1015000	0	20	20	20	20	20	20	20	20	20	20	20	20	0	20	20	20	0	20	20	20	0	18	85.7143
1	6445000	3	1020000	0	20	20	20	20	20	20	20	20	20	20	20	20	0	20	20	20	0	20	20	20	0	18	85.7143
1	6450000	3	1025000	0	20	20	20	20	20	20	20	20	20	20	20	20	0	20	20	20	0	20	20	20	0	18	85.7143
1	6455000	3	1030000	0	20	20	20	20	20	20	20	20	20	20	20	20	0	20	20	20	0	20	20	20	0	18	85.7143
1	6460000	3	1035000	0	20	20	20	20	20	20	20	20	20	20	20	20	0	20	20	20	0	20	20	20	0	18	85.7143
1	6465000	3	1040000	0	20	20	20	20	20	20	20	20	20	20	20	20	0	20	20	20	0	20	20	20	0	18	85.7143
1	6470000	3	1045000	0	20	20	20	20	20	20	20	20	20	20	20	20	0	20	20	20	0	20	20	20	0	18	85.7143
1	6475000	3	1050000	0	20	20	20	20	20	20	20	20	20	20	20	20	0	20	20	20	0	20	20	20	0	18	85.7143
1	6480000	3	1055000	0	20	20	20	20	20	20	20	20	20	20	20	20	0	20	20	20	0	20	20	20	0	18	85.7143
1	6485000	3	1060000	0	20	20	20	20	20	20	20	20	20	20	20	20	0	20	20	20	0	20	20	20	0	18	85.7143
1	6490000	3	1065000	0	20	20	20	20	20	20	20	20	20	20	20	20	0	20	20	20	0	20	20	20	0	18	85.7143
1	6495000	3	1070000	0	20	20	20	20	20	20	20	20	20	20	20	20	0	20	20	20	0	20	20	20	0	18	85.7143
1	6500000	3	1075000	0	20	20	20	20	20	20	20	20	20	20	20	20	0	20	20	20	0	20	20	20	0	18	85.7143
1	6505000	3	1080000	0	20	20	20	20	20	20	20	20	20	20	20	20	0	20	20	20	0	20	20	20	0	18	85.7143
1	6510000	3	1085000	0	20	20	20	20	20	20	20	20	20	20	20	20	0	20	20	20	0	20	20	20	0	18	85.7143
1	6515000	3	1090000	0	20	20	20	20	20	20	20	20	20	20	20	20	0	20	20	20	0	20	20	20	0	18	85.7143
1	6520000	3	1095000	0	20	20	20	20	20	20	20	20	20	20	20	20	0	20	20	20	0	20	20	20	0	18	85.7143
1	6525000	3	1100000	0	20	20	20	20	20	20	20	20	20	20	20	20	0	20	20	20	0	20	20	20	0	18	85.7143
1	6530000	3	1105000	0	20	20	20	20	20	20	20	20	20	20	20	20	0	20	20	20	0	20	20	20	0	18	85.7143
1	6535000	3	1110000	0	20	20	20	20	20	20	20	20	20	20	20	20	0	20	20	20	0	20	20	20	0	18	85.7143
1	6540000	3	1115000	0	20	20	20	20	20	20	20	20	20	20	20	20	0	20	20	20	0	20	20	20	0	18	85.7143
1	6545000	3	1120000	0	20	20	20	20	20	20	20	20	20	20	20	20	0	20	20	20	0	20	20	20	0	18	85.7143
1	6550000	3	1125000	0	20	20	20	20	20	20	20	20	20	20	20	20	0	20	20	20	0	20	20	20	0	18	85.7143
1	6555000	3	1130000	0	20	20	20	20	20	20	20	20	20	20	20	20	0	20	20	20	0	20	20	20	0	18	85.7143
1	6560000	3	1135000	0	20	20	20	20	20	20	20	20	20	20	20	20	0	20	20	20	0	20	20	20	0	18	85.7143
1	6565000	3	1140000	0	20	20	20	20	20	20	20	20	20	20	20	20	0	20	20	20	0	20	20	20	0	18	85.7143
1	6570000	3	1145000	0	20	20	20	20	20	20	20	20	20	20	20	20	0	20	20	20	0	20	20	20	0	18	85.7143
1	6575000	3	1150000	0	20	20	20	20	20	20	20	20	20	20	20	20	0	20	20	20	0	20	20	20	0	18	85.7143
1	6580000	3	1155000	0	20	20	20	20	20	20	20	20	20	20	20	20	0	20	20	20	0	20	20	20	0	18	85.7143
1	6585000	3	1160000	0	20	20	20	20	20	20	20	20	20	20	20	20	0	20	20	20	0	20	20	20	0	18	85.7143
1	6590000	3	1165000	0	20	20	20	20	20	20	20	20	20	20	20	20	0	20	20	20	0	20	20	20	0	18	85.7143
1	6595000	3	1170000	0	20	20	20	20	20	20	20	20	20	20	20	20	0	20	20	20	0	20	20	20	0	18	85.7143
1	6600000	3	1175000	0	20	20	20	20	20	20	20	20	20	20	20	20	0	20	20	20	0	20	20	20	0	18	85.7143
1	6605000	3	1180000	0	20	20	20	20	20	20	20	20	20	20	20	20	0	20	20	20	0	20	20	20	0	18	85.7143
1	6610000	3	1185000	0	20	20	20	20	20	20	20	20	20	20	20	20	0	20	20	20	0	20	20	20	0	18	85.7143
1	6615000	3	1190000	0	20	20	20	20	20	20	20	20	20	20	20	20	0	20	20	20	0	20	20	20	0	18	85.7143
1	6620000	3	1195000	0	20	20	20	20	20	20	20	20	20	20	20	20	0	20	20	20	0	20	20	20	0	18	85.7143
1	6625000	3	1200000	0	20	20	20	20	20	20	20	20	20	20	20	20	0	20	20	20	0	20	20	20	0	18	85.7143
1	6630000	3	1205000	0	20	20	20	20	20	20	20	20	20	20	20	20	0	20	20	20	0	20	20	20	0	18	85.7143
1	6635000	3	1210000	0	20	20	20	20	20	20	20	20	20	20	20	20	0	20	20	20	0	20	20	20	0	18	85.7143
1	6640000	3	1215000	0	20	20	20	20	20	20	20	20	20	20	20	20	0	20	20	20	0	20	20	20	0	18	85.7143
1	6645000	3	1220000	0	20	20	20	20	20	20	20	20	20	20	20	20	0	20	20	20	0	20	20	20	0	18	85.7143
1	6650000	3	1225000	0	20	20	20	20	20	20	20	20	20	20	20	20	0	20	20	20	0	20	20	20	0	18	85.7143
1	6655000	3	1230000	0	20	20	20	20	20	20	20	20	20	20	20	20	0	20	20	20	0	20	20	20	0	18	85.7143
1	6660000	3	1235000	0	20	20	20	20	20	20	20	20	20	20	20	20	0	20	20	20	0	20	20	20	0	18	85.7143
1	6665000	3	1240000	0	20	20	20	20	20	20	20	20	20	20	20	20	0	20	20	20	0	20	20	20	0	18	85.7143
1	6670000	3	1245000	0	20	20	20	20	20	20	20	20	20	20	20	20	0	20	20	20	0	20	20	20	0	18	85.7143
1	6675000	3	1250000	0	20	20	20	20	20	20	20	20	20	20	20	20	0	20	20	20	0	20	20	20	0	18	85.7143
1	6680000	3	1255000	0	20	20	20	0	20	20	20	20	20	20	20	20	0	20	20	20	0	20	20	20	0	17	80.9524
1	6685000	3	1260000	0	20	20	20	0	20	20	20	20	20	20	20	20	0	20	20	20	0	20	20	20	0	17	80.9524
1	6690000	3	1265000	0	20	20	20	0	20	20	20	20	20	20	20	20	0	20	20	20	0	20	20	20	0	17	80.9524
1	6695000	3	1270000	0	20	20	20	0	20	20	20	20	20	20	20	20	0	20	20	20	0	20	20	20	0	17	80.9524
1	6700000	3	1275000	0	20	20	20	0	20	20	20	20	20	20	20	20	0	20	20	20	0	20	20	20	0	17	80.9524
1	6705000	3	1280000	0	20	20	20	0	20	20	20	20	20	20	20	20	0	20	20	20	0	20	20	20	0	17	80.9524
1	6710000	3	1285000	0	20	20	20	0	20	20	20	20	20	20	20	20	0	20	20	20	0	20	20	20	0	17	80.9524
1	6715000	3	1290000	0	20	20	20	0	20	20	20	20	20	20	20	20	0	20	20	20	0	20	20	20	0	17	80.9524
1	6720000	3	1295000	0	20	20	20	0	20	20	20	20	20	20	20	20	0	20	20	20	0	20	20	20	0	17	80.9524
1	6725000	3	1300000	0	20	20	20	0	20	20	20	20	20	20	20	20	0	20	20	20	0	20	20	20	0	17	80.9524
1	6730000	3	1305000	0	0	0	0	0	20	20	20	20	20	20	20	20	0	20	20	20	0	20	20	20	0	14	66.6667
1	6735000	3	1310000	0	0	0	0	0	20	20	20	20	20	20	20	20	0	20	20	20	0	20	20	20	0	14	66.6667
1	6740000	3	1315000	0	0	0	0	0	20	20	20	20	20	20	20	20	0	20	20	20	0	20	20	20	0	14	66.6667
1	6745000	3	1320000	0	0	0	0	0	20	20	20	20	20	20	20	20	0	20	20	20	0	20	20	20	0	14	66.6667
1	6750000	3	1325000	0	0	0	0	0	20	20	0	20	20	20	20	20	0	20	20	20	0	20	20	20	0	13	61.9048
1	6755000	3	1330000	0	0	0	0	0	20	20	0	20	20	20	20	20	0	20	20	20	0	20	20	20	0	13	61.9048
1	6760000	3	1335000	0	0	0	0	0	0	20	0	0	0	20	20	20	0	20	20	20	0	20	20	20	0	10	47.619
1	6765000	3	1340000	0	0	0	0	0	20	20	0	20	20	20	20	20	0	20	20	20	0	20	20	20	0	13	61.9048
1	6770000	3	1345000	0	0	0	0	0	20	20	0	20	20	20	20	20	0	20	20	20	0	20	20	20	0	13	61.9048
1	6775000	3	1350000	0	0	0	0	0	20	20	0	20	20	20	20	20	0	20	20	20	0	20	20	20	0	13	61.9048
1	6780000	3	1355000	0	0	0	0	0	20	20	0	0	0	20	20	20	0	0	0	0	0	0	0	0	0	5	23.8095
1	6785000	3	1360000	0	0	0	0	0	20	20	0	20	20	20	20	20	0	20	20	20	0	20	0	20	0	12	57.1429
1	6790000	3	1365000	0	0	0	0	0	20	20	0	20	20	20	20	20	0	20	20	20	0	20	0	20	0	12	57.1429
1	6795000	3	1370000	0	0	0	0	0	20	20	0	20	20	20	20	20	0	20	20	20	0	20	0	20	0	12	57.1429
1	6800000	3	1375000	0	0	0	0	0	20	20	0	20	20	20	20	20	0	20	20	20	0	20	0	20	0	12	57.1429
1	6805000	3	1380000	0	0	0	0	0	20	20	0	20	20	20	20	20	0	20	20	20	0	20	0	20	0	12	57.1429
1	6810000	3	1385000	0	0	0	0	0	20	20	0	20	20	20	20	20	0	0	0	0	0	0	0	0	0	7	33.3333
1	6815000	3	1390000	0	0	0	0	0	0	20	0	20	20	20	20	20	0	0	0	0	0	0	0	20	0	7	33.3333
1	6820000	3	1395000	0	0	0	0	0	20	20	0	20	20	20	20	20	0	20	20	20	0	20	0	20	0	12	57.1429
1	6825000	3	1400000	0	0	0	0	0	20	20	0	0	0	20	20	20	0	0	0	0	0	0	0	0	0	5	23.8095
1	6830000	3	1405000	0	0	0	0	0	20	20	0	20	20	20	20	20	0	20	20	20	0	20	0	20	0	12	57.1429
1	6835000	3	1410000	0	0	0	0	0	20	20	0	20	20	20	20	20	0	20	20	20	0	20	0	20	0	12	57.1429
1	6840000	3	1415000	0	0	0	0	0	20	20	0	20	20	20	20	20	0	20	20	20	0	20	0	20	0	12	57.1429
1	6845000	3	1420000	0	0	0	0	0	20	20	0	20	20	20	20	20	0	20	20	20	0	20	0	20	0	12	57.1429
1	6850000	3	1425000	0	0	0	0	0	20	20	0	20	20	20	20	20	0	20	20	20	0	20	0	20	0	12	57.1429
1	6855000	3	1430000	0	0	0	0	0	0	20	0	0	20	20	20	20	0	0	20	0	0	0	0	0	0	6	28.5714
1	6860000	3	1435000	0	0	0	0	0	20	20	0	20	20	20	20	20	0	20	20	20	0	20	0	20	0	12	57.1429
1	6865000	3	1440000	0	0	0	0	0	20	20	0	20	20	20	20	20	0	0	0	0	0	0	0	0	0	7	33.3333
1	6870000	3	1445000	0	0	0	0	0	20	20	0	20	20	20	20	20	0	20	20	20	0	20	0	20	0	12	57.1429
1	6875000	3	1450000	0	0	0	0	0	20	20	0	20	20	20	20	20	0	20	20	20	0	20	0	20	0	12	57.1429
1	6880000	3	1455000	0	0	0	0	0	20	20	0	20	20	20	20	20	0	0	0	20	0	0	0	0	0	8	38.0952
1	6885000	3	1460000	0	0	0	0	0	20	20	0	20	20	20	20	20	0	20	20	20	0	20	0	0	0	11	52.381
1	6890000	3	1465000	0	0	0	0	0	20	20	0	20	20	20	20	20	0	0	20	20	0	20	0	0	0	10	47.619
1	6895000	3	1470000	0	0	0	0	0	20	20	0	20	20	20	20	20	0	20	20	20	0	20	0	0	0	11	52.381
1	6900000	3	1475000	0	0	0	0	0	20	20	0	20	20	20	20	20	0	20	20	20	0	20	0	0	0	11	52.381
1	6905000	3	1480000	0	0	0	0	0	20	20	0	20	20	20	20	20	0	20	20	20	0	20	0	0	0	11	52.381
1	6910000	3	1485000	0	0	0	0	0	20	20	0	20	20	20	20	20	0	20	20	20	0	20	0	0	0	11	52.381
1	6915000	3	1490000	0	0	0	0	0	20	20	0	20	20	20	20	20	0	20	20	20	0	20	0	0	0	11	52.381
1	6920000	3	1495000	0	0	0	0	0	20	20	0	20	20	20	20	20	0	20	20	20	0	20	0	0	0	11	52.381
1	6925000	3	1500000	0	0	0	0	0	20	20	0	20	20	20	20	20	0	20	20	20	0	20	0	0	0	11	52.381
1	6930000	3	1505000	0	0	0	0	0	20	20	0	20	20	20	20	0	0	20	20	0	0	0	0	0	0	8	38.0952
1	6935000	3	1510000	0	0	0	0	0	20	20	0	0	0	20	20	0	0	20	20	0	0	0	0	0	0	6	28.5714
1	6940000	3	1515000	0	0	0	0	0	20	20	0	20	20	20	20	0	0	0	20	0	0	0	0	0	0	7	33.3333
1	6945000	3	1520000	0	0	0	0	0	20	20	0	20	20	20	20	0	0	0	20	0	0	0	0	0	0	7	33.3333
1	6950000	3	1525000	0	0	0	0	0	20	20	0	20	0	20	20	0	0	0	0	0	0	0	0	0	0	5	23.8095
1	6955000	3	1530000	0	0	0	0	0	20	20	0	20	20	20	20	0	0	0	20	0	0	0	0	0	0	7	33.3333
1	6960000	3	1535000	0	0	0	0	0	20	20	0	20	20	20	20	0	0	0	20	0	0	0	0	0	0	7	33.3333
1	6965000	3	1540000	0	0	0	0	0	20	20	0	20	20	20	20	0	0	0	20	0	0	0	0	0	0	7	33.3333
1	6970000	3	1545000	0	0	0	0	0	20	20	0	20	0	20	20	0	0	0	20	0	0	0	0	0	0	6	28.5714
1	6975000	3	1550000	0	0	0	0	0	20	20	0	20	20	20	20	0	0	0	20	0	0	0	0	0	0	7	33.3333
1	6980000	3	1555000	0	0	0	0	0	20	20	0	20	20	20	20	0	0	0	20	0	0	0	0	0	0	7	33.3333
1	6985000	3	1560000	0	0	0	0	0	20	20	0	20	20	20	20	0	0	0	20	0	0	0	0	0	0	7	33.3333
1	6990000	3	1565000	0	0	0	0	0	20	20	0	20	20	20	20	0	0	0	20	0	0	0	0	0	0	7	33.3333
1	6995000	3	1570000	0	0	0	0	0	20	20	0	20	20	20	20	0	0	0	0	0	0	0	0	0	0	6	28.5714
1	7000000	3	1575000	0	0	0	0	0	20	20	0	20	20	20	20	0	0	0	20	0	0	0	0	0	0	7	33.3333
1	7005000	3	1580000	0	0	0	0	0	20	20	0	20	20	20	20	0	0	0	20	0	0	0	0	0	0	7	33.3333
1	7010000	3	1585000	0	0	0	0	0	20	20	0	20	20	20	20	0	0	0	20	0	0	0	0	0	0	7	33.3333
1	7015000	3	1590000	0	0	0	0	0	20	20	0	20	20	20	20	0	0	0	20	0	0	0	0	0	0	7	33.3333
1	7020000	3	1595000	0	0	0	0	0	20	20	0	20	20	20	20	0	0	0	0	0	0	0	0	0	0	6	28.5714
1	7025000	3	1600000	0	0	0	0	0	20	20	0	20	20	20	20	0	0	0	20	0	0	0	0	0	0	7	33.3333
1	7030000	3	1605000	0	20	0	0	20	20	20	0	20	20	20	0	0	0	0	20	0	0	0	0	0	0	8	38.0952
1	7035000	3	1610000	0	20	0	0	20	20	20	0	20	20	20	0	0	0	0	20	0	0	0	0	0	0	8	38.0952
1	7040000	3	1615000	0	20	0	0	20	20	20	0	20	20	20	0	0	0	0	20	0	0	0	0	0	0	8	38.0952
1	7045000	3	1620000	0	20	0	0	20	20	20	0	20	20	20	0	0	0	0	20	0	0	0	0	0	0	8	38.0952
1	7050000	3	1625000	0	20	0	0	20	20	20	0	20	20	20	0	0	0	0	20	0	0	0	0	0	0	8	38.0952
1	7055000	3	1630000	0	20	0	0	20	20	20	0	20	20	20	0	0	0	0	0	0	0	0	0	0	0	7	33.3333
1	7060000	3	1635000	0	20	0	0	20	20	20	0	20	20	20	0	0	0	0	0	0	0	0	0	0	0	7	33.3333
1	7065000	3	1640000	0	20	0	0	20	20	20	0	20	20	20	0	0	0	0	0	0	0	0	0	0	0	7	33.3333
1	7070000	3	1645000	0	20	0	0	20	20	20	0	20	20	20	0	0	0	0	0	0	0	0	0	0	0	7	33.3333
1	7075000	3	1650000	0	20	0	0	20	20	20	0	20	20	20	0	0	0	0	0	0	0	0	0	0	0	7	33.3333
1	7080000	3	1655000	0	20	0	0	20	0	20	0	20	20	20	0	0	0	0	0	0	0	0	0	0	0	6	28.5714
1	7085000	3	1660000	0	20	0	0	20	0	20	0	20	20	20	0	0	0	0	0	0	0	0	0	0	0	6	28.5714
1	7090000	3	1665000	0	20	0	0	20	0	20	0	20	20	20	0	0	0	0	0	0	0	0	0	0	0	6	28.5714
1	7095000	3	1670000	0	20	0	0	20	0	20	0	20	20	20	0	0	0	0	0	0	0	0	0	0	0	6	28.5714
1	7100000	3	1675000	0	20	0	0	20	0	20	0	20	20	20	0	0	0	0	0	0	0	0	0	0	0	6	28.5714
1	7105000	3	1680000	0	20	0	0	20	0	20	0	20	20	20	0	0	0	0	0	0	0	0	0	0	0	6	28.5714
1	7110000	3	1685000	0	20	0	0	20	0	20	0	20	20	20	0	0	0	0	0	0	0	0	0	0	0	6	28.5714
1	7115000	3	1690000	0	20	0	0	20	0	20	0	20	20	20	0	0	0	0	0	0	0	0	0	0	0	6	28.5714
1	7120000	3	1695000	0	20	0	0	20	0	20	0	20	20	20	0	0	0	0	0	0	0	0	0	0	0	6	28.5714
1	7125000	3	1700000	0	20	0	0	20	0	20	0	20	20	20	0	0	0	0	0	0	0	0	0	0	0	6	28.5714
1	7130000	3	1705000	0	20	0	0	20	0	20	0	20	20	20	0	0	0	0	0	0	0	0	0	0	0	6	28.5714
1	7135000	3	1710000	0	20	0	0	20	0	20	0	20	20	20	0	0	0	0	0	0	0	0	0	0	0	6	28.5714
1	7140000	3	1715000	0	20	0	0	20	0	20	0	20	20	20	0	0	0	0	0	0	0	0	0	0	0	6	28.5714
1	7145000	3	1720000	0	20	0	0	20	0	20	0	20	20	20	0	0	0	0	0	0	0	0	0	0	0	6	28.5714
1	7150000	3	1725000	0	20	0	0	20	0	20	0	20	20	20	0	0	0	0	0	0	0	0	0	0	0	6	28.5714
1	7155000	3	1730000	0	20	0	0	20	0	20	0	20	20	20	0	0	0	0	0	0	0	0	0	0	0	6	28.5714
1	7160000	3	1735000	0	20	0	0	20	0	20	0	20	20	20	0	0	0	0	0	0	0	0	0	0	0	6	28.5714
1	7165000	3	1740000	0	20	0	0	20	0	20	0	20	20	20	0	0	0	0	0	0	0	0	0	0	0	6	28.5714
1	7170000	3	1745000	0	20	0	0	20	0	20	0	20	20	20	0	0	0	0	0	0	0	0	0	0	0	6	28.5714
1	7175000	3	1750000	0	20	0	0	20	0	20	0	20	20	20	0	0	0	0	0	0	0	0	0	0	0	6	28.5714
1	7180000	3	1755000	0	20	0	0	20	0	20	0	20	20	20	0	0	0	0	0	0	0	0	0	0	0	6	28.5714
1	7185000	3	1760000	0	20	0	0	20	0	20	0	20	20	20	0	0	0	0	0	0	0	0	0	0	0	6	28.5714
1	7190000	3	1765000	0	20	0	0	20	0	20	0	20	20	20	0	0	0	0	0	0	0	0	0	0	0	6	28.5714
1	7195000	3	1770000	0	20	0	0	20	0	20	0	20	20	20	0	0	0	0	0	0	0	0	0	0	0	6	28.5714
1	7200000	3	1775000	0	20	0	0	20	0	20	0	20	20	20	0	0	0	0	0	0	0	0	0	0	0	6	28.5714
1	7205000	3	1780000	0	20	0	0	20	0	20	0	20	20	20	0	0	0	0	0	0	0	0	0	0	0	6	28.5714
1	7210000	3	1785000	0	20	0	0	20	0	20	0	20	20	20	0	0	0	0	0	0	0	0	0	0	0	6	28.5714
1	7215000	3	1790000	0	20	0	0	20	0	20	0	20	20	20	0	0	0	0	0	0	0	0	0	0	0	6	28.5714
1	7220000	3	1795000	0	20	0	0	20	0	20	0	20	20	20	0	0	0	0	0	0	0	0	0	0	0	6	28.5714
1	7225000	4	0	20	0	20	0	0	20	0	20	20	20	20	20	20	20	0	0	20	20	0	0	20	20	13	61.9048
1	7230000	4	5000	0	0	20	0	0	20	0	20	20	20	20	20	20	20	0	0	20	20	0	0	20	20	13	61.9048
1	7235000	4	10000	0	0	20	0	0	20	0	20	20	20	20	20	20	20	0	0	20	20	0	0	20	20	13	61.9048
1	7240000	4	15000	0	0	20	0	0	20	0	20	20	20	20	20	20	20	0	0	20	20	0	0	20	20	13	61.9048
1	7245000	4	20000	0	0	20	0	0	20	0	20	20	20	20	20	20	20	0	0	20	20	0	0	20	20	13	61.9048
1	7250000	4	25000	0	0	20	0	0	20	0	20	20	20	20	20	20	20	0	0	20	20	0	0	20	20	13	61.9048
1	7255000	4	30000	0	0	20	0	0	20	0	20	20	20	20	20	20	20	0	0	20	20	0	0	20	20	13	61.9048
1	7260000	4	35000	0	0	20	0	0	20	0	20	20	20	20	20	20	20	0	0	20	20	0	0	20	20	13	61.9048
1	7265000	4	40000	0	0	20	0	0	20	0	20	20	20	20	20	20	20	0	0	20	20	0	0	20	20	13	61.9048
1	7270000	4	45000	0	0	20	0	0	20	0	20	20	20	20	20	20	20	0	0	20	20	0	0	20	20	13	61.9048
1	7275000	4	50000	0	0	20	0	0	20	0	20	20	20	20	20	20	20	0	0	20	20	0	0	20	20	13	61.9048
1	7280000	4	55000	0	0	20	0	0	20	0	20	20	20	20	20	20	20	0	0	20	20	0	0	20	20	13	61.9048
1	7285000	4	60000	0	0	20	0	0	20	0	20	20	20	20	20	20	20	0	0	20	20	0	0	20	20	13	61.9048
1	7290000	4	65000	0	0	20	0	0	20	0	20	20	20	20	20	20	20	0	0	20	20	0	0	20	20	13	61.9048
1	7295000	4	70000	0	0	20	0	0	20	0	20	20	20	20	20	20	20	0	0	20	20	0	0	20	20	13	61.9048
1	7300000	4	75000	0	0	20	0	0	20	0	20	20	20	20	20	20	20	0	0	20	20	0	0	20	20	13	61.9048
1	7305000	4	80000	0	0	20	0	0	20	0	20	20	20	20	20	20	20	0	0	20	20	0	0	20	20	13	61.9048
1	7310000	4	85000	0	0	20	0	0	20	0	20	20	20	20	20	20	20	0	0	20	20	0	0	20	20	13	61.9048
1	7315000	4	90000	0	0	20	0	0	20	0	20	20	20	20	20	20	20	0	0	20	20	0	0	20	20	13	61.9048
1	7320000	4	95000	0	0	20	0	0	20	0	20	20	20	20	20	20	20	0	0	20	20	0	0	20	20	13	61.9048
1	7325000	4	100000	0	0	20	0	0	20	0	20	20	20	20	20	20	20	0	0	20	20	0	0	20	20	13	61.9048
1	7330000	4	105000	0	0	20	0	0	20	0	20	20	20	20	20	20	20	0	0	20	20	0	0	20	20	13	61.9048
1	7335000	4	110000	0	0	20	0	0	20	0	20	20	20	20	20	20	20	0	0	20	20	0	0	20	20	13	61.9048
1	7340000	4	115000	0	0	20	0	0	20	0	20	20	20	20	20	20	20	0	0	20	20	0	0	20	20	13	61.9048
1	7345000	4	120000	0	0	20	0	0	20	0	20	20	20	20	20	20	20	0	0	20	20	0	0	20	20	13	61.9048
1	7350000	4	125000	0	0	20	0	0	20	0	20	20	20	20	20	20	20	0	0	20	20	0	0	20	20	13	61.9048
1	7355000	4	130000	0	0	20	0	0	20	0	20	20	20	20	20	20	20	0	0	20	20	0	0	20	20	13	61.9048
1	7360000	4	135000	0	0	20	0	0	20	0	20	20	20	20	20	20	20	0	0	20	20	0	0	20	20	13	61.9048
1	7365000	4	140000	0	0	20	0	0	20	0	20	20	20	20	20	20	20	0	0	20	20	0	0	20	20	13	61.9048
1	7370000	4	145000	0	0	20	0	0	20	0	20	20	20	20	20	20	20	0	0	20	20	0	0	20	20	13	61.9048
1	7375000	4	150000	0	0	20	0	0	20	0	20	20	20	20	20	20	20	0	0	20	20	0	0	20	20	13	61.9048
1	7380000	4	155000	0	0	20	0	0	20	0	20	20	20	20	20	20	20	0	0	20	20	0	0	20	20	13	61.9048
1	7385000	4	160000	0	0	20	0	0	20	0	20	20	20	20	20	20	20	0	0	20	20	0	0	20	20	13	61.9048
1	7390000	4	165000	0	0	20	0	0	20	0	20	20	20	20	20	20	20	0	0	20	20	0	0	20	20	13	61.9048
1	7395000	4	170000	0	0	20	0	0	20	0	20	20	20	20	20	20	20	0	0	20	20	0	0	20	20	13	61.9048
1	7400000	4	175000	0	0	20	0	0	20	0	20	20	20	20	20	20	20	0	0	20	20	0	0	20	20	13	61.9048
1	7405000	4	180000	0	0	20	0	0	20	0	20	20	20	20	20	20	20	0	0	20	20	0	0	20	20	13	61.9048
1	7410000	4	185000	0	0	20	0	0	20	0	20	20	20	20	20	20	20	0	0	20	20	0	0	20	20	13	61.9048
1	7415000	4	190000	0	0	20	0	0	20	0	20	20	20	20	20	20	20	0	0	20	20	0	0	20	20	13	61.9048
1	7420000	4	195000	0	0	20	0	0	20	0	20	20	20	20	20	20	20	0	0	20	20	0	0	20	20	13	61.9048
1	7425000	4	200000	0	0	20	0	0	20	0	20	20	20	20	20	20	20	0	0	20	20	0	0	20	20	13	61.9048
1	7430000	4	205000	0	0	20	0	0	20	0	20	20	20	20	20	20	20	0	0	20	20	0	0	20	20	13	61.9048
1	7435000	4	210000	0	0	20	0	0	20	0	20	20	20	20	20	20	20	0	0	20	20	0	0	20	20	13	61.9048
1	7440000	4	215000	0	0	20	0	0	20	0	20	20	20	20	20	20	20	0	0	20	20	0	0	20	20	13	61.9048
1	7445000	4	220000	0	0	20	0	0	20	0	20	20	20	20	20	20	20	0	0	20	20	0	0	20	20	13	61.9048
1	7450000	4	225000	0	0	20	0	0	20	0	20	20	20	20	20	20	20	0	0	20	20	0	0	20	20	13	61.9048
1	7455000	4	230000	0	0	20	0	0	20	0	20	20	20	20	20	20	20	0	0	20	20	0	0	20	20	13	61.9048
1	7460000	4	235000	0	0	20	0	0	20	0	20	20	20	20	20	20	20	0	0	20	20	0	0	20	20	13	61.9048
1	7465000	4	240000	0	0	20	0	0	20	0	20	20	20	20	20	20	20	0	0	20	20	0	0	20	20	13	61.9048
1	7470000	4	245000	0	0	20	0	0	20	0	20	20	20	20	20	20	20	0	0	20	20	0	0	20	20	13	61.9048
1	7475000	4	250000	0	0	20	0	0	20	0	20	20	20	20	20	20	20	0	0	20	20	0	0	20	20	13	61.9048
1	7480000	4	255000	0	0	20	0	0	20	0	20	20	20	20	20	20	20	0	0	20	20	0	0	20	20	13	61.9048
1	7485000	4	260000	0	0	20	0	0	20	0	20	20	20	20	20	20	20	0	0	20	20	0	0	20	20	13	61.9048
1	7490000	4	265000	0	0	20	0	0	20	0	20	20	20	20	20	20	20	0	0	20	20	0	0	20	20	13	61.9048
1	7495000	4	270000	0	0	20	0	0	20	0	20	20	20	20	20	20	20	0	0	20	20	0	0	20	20	13	61.9048
1	7500000	4	275000	0	0	20	0	0	20	0	20	20	20	20	20	20	20	0	0	20	20	0	0	20	20	13	61.9048
1	7505000	4	280000	0	0	20	0	0	20	0	20	20	20	20	20	20	20	0	0	20	20	0	0	20	20	13	61.9048
1	7510000	4	285000	0	0	20	0	0	20	0	20	20	20	20	20	20	20	0	0	20	20	0	0	20	20	13	61.9048
1	7515000	4	290000	0	0	20	0	0	20	0	20	20	20	20	20	20	20	0	0	20	20	0	0	20	20	13	61.9048
1	7520000	4	295000	0	0	20	0	0	20	0	20	20	20	20	20	20	20	0	0	20	20	0	0	20	20	13	61.9048
1	7525000	4	300000	0	0	20	0	0	20	0	20	20	20	20	20	20	20	0	0	20	20	0	0	20	20	13	61.9048
1	7530000	4	305000	0	0	20	0	0	20	0	20	20	20	20	20	20	20	0	0	20	20	20	0	20	20	14	66.6667
1	7535000	4	310000	0	0	20	0	0	20	0	20	20	20	20	20	20	20	0	0	20	20	20	0	20	20	14	66.6667
1	7540000	4	315000	0	20	20	0	0	20	0	20	20	20	20	20	20	20	0	0	20	20	20	0	20	20	15	71.4286
1	7545000	4	320000	0	20	20	0	0	20	0	20	20	20	20	20	20	20	0	0	20	20	20	0	20	20	15	71.4286
1	7550000	4	325000	0	20	20	0	0	20	0	20	20	20	20	20	20	20	0	0	20	20	20	0	20	20	15	71.4286
1	7555000	4	330000	0	20	20	0	0	20	0	20	20	20	20	20	20	20	0	0	20	20	20	0	20	20	15	71.4286
1	7560000	4	335000	0	20	20	0	0	20	0	20	20	20	20	20	20	20	0	0	20	20	20	0	20	20	15	71.4286
1	7565000	4	340000	0	20	20	0	0	20	0	20	20	20	20	20	20	20	0	0	20	20	20	0	20	20	15	71.4286
1	7570000	4	345000	0	20	20	0	0	20	0	20	20	20	20	20	20	20	0	0	20	20	20	0	20	20	15	71.4286
1	7575000	4	350000	0	20	20	0	0	20	0	20	20	20	20	20	20	20	0	0	20	20	20	0	20	20	15	71.4286
1	7580000	4	355000	0	20	20	0	0	20	0	20	20	20	20	20	20	20	0	0	20	20	20	0	20	20	15	71.4286
1	7585000	4	360000	0	20	20	0	0	20	0	20	20	20	20	20	20	20	0	0	20	20	20	0	20	20	15	71.4286
1	7590000	4	365000	0	20	20	0	0	20	0	20	20	20	20	20	20	20	0	0	20	20	20	0	20	20	15	71.4286
1	7595000	4	370000	0	20	20	0	0	20	0	20	20	20	20	20	20	20	0	0	20	20	20	0	20	20	15	71.4286
1	7600000	4	375000	0	20	20	0	0	20	0	20	20	20	20	20	20	20	0	0	20	20	20	0	20	20	15	71.4286
1	7605000	4	380000	0	20	20	0	0	20	0	20	20	20	20	20	20	20	0	0	20	20	20	0	20	20	15	71.4286
1	7610000	4	385000	0	20	20	0	0	20	0	20	20	20	20	20	20	20	0	0	0	0	20	0	0	0	11	52.381
1	7615000	4	390000	0	20	20	0	0	20	0	20	20	20	20	20	20	20	0	0	0	0	0	0	0	0	10	47.619
1	7620000	4	395000	0	20	20	0	0	20	0	20	20	20	20	20	20	20	0	0	20	20	20	0	20	0	14	66.6667
1	7625000	4	400000	0	20	20	0	0	20	0	20	20	20	20	20	20	20	0	0	20	20	20	0	20	0	14	66.6667
1	7630000	4	405000	0	20	20	0	0	20	0	20	20	20	20	20	20	20	0	0	20	20	20	0	20	20	15	71.4286
1	7635000	4	410000	0	20	20	0	0	20	0	20	20	20	20	20	20	20	0	0	20	20	20	0	20	20	15	71.4286
1	7640000	4	415000	0	20	20	0	0	20	0	20	20	20	20	20	20	20	0	0	0	0	0	0	0	0	10	47.619
1	7645000	4	420000	0	20	20	0	0	20	0	20	20	20	20	20	20	20	0	0	0	20	0	0	0	0	11	52.381
1	7650000	4	425000	0	20	20	0	0	20	0	20	20	20	20	20	20	20	0	0	20	20	20	0	20	20	15	71.4286
1	7655000	4	430000	0	20	20	0	0	20	0	20	20	20	20	20	20	20	0	0	20	20	20	0	20	20	15	71.4286
1	7660000	4	435000	0	20	20	0	0	20	0	20	20	20	20	20	20	20	0	0	20	20	20	0	20	20	15	71.4286
1	7665000	4	440000	0	20	20	0	0	20	0	20	20	20	20	20	20	20	0	0	20	20	20	0	20	20	15	71.4286
1	7670000	4	445000	0	20	20	0	0	20	0	20	20	20	20	20	20	20	0	0	20	20	20	0	20	20	15	71.4286
1	7675000	4	450000	0	20	20	0	0	20	0	20	20	20	20	20	20	20	0	0	20	20	20	0	20	20	15	71.4286
1	7680000	4	455000	0	20	20	0	0	20	0	20	20	20	20	20	20	20	0	0	20	0	20	0	20	20	14	66.6667
1	7685000	4	460000	0	20	20	0	0	20	0	20	20	20	20	20	20	20	0	0	20	20	20	0	20	20	15	71.4286
1	7690000	4	465000	0	20	20	0	0	20	0	20	20	20	20	20	20	20	0	0	20	20	20	0	20	20	15	71.4286
1	7695000	4	470000	0	20	20	0	0	20	0	20	20	20	20	20	20	20	0	0	20	20	20	0	20	20	15	71.4286
1	7700000	4	475000	0	20	20	0	0	20	0	20	20	20	20	20	20	20	0	0	20	20	20	0	20	20	15	71.4286
1	7705000	4	480000	0	20	20	0	0	20	0	20	20	20	20	20	20	20	0	0	20	20	20	0	20	20	15	71.4286
1	7710000	4	485000	0	20	20	0	0	20	0	20	20	20	20	20	20	20	0	0	20	20	20	0	20	20	15	71.4286
1	7715000	4	490000	0	20	20	0	0	20	0	20	20	20	20	20	20	20	0	0	20	20	20	0	20	20	15	71.4286
1	7720000	4	495000	0	20	20	0	0	20	0	20	20	20	20	20	20	20	0	0	20	20	20	0	20	20	15	71.4286
1	7725000	4	500000	0	20	20	0	20	20	0	20	20	20	20	20	20	20	0	20	20	20	20	0	20	20	17	80.9524
1	7730000	4	505000	0	20	20	0	20	20	0	20	20	20	20	20	20	20	0	20	20	20	20	0	20	20	17	80.9524
1	7735000	4	510000	0	20	20	0	20	20	0	20	20	20	20	20	20	20	0	20	20	20	20	0	20	20	17	80.9524
1	7740000	4	515000	0	20	20	0	20	20	0	20	20	20	20	20	20	20	0	20	20	20	20	0	20	20	17	80.9524
1	7745000	4	520000	0	20	20	0	20	20	0	20	20	20	20	20	20	20	0	20	20	20	20	0	20	20	17	80.9524
1	7750000	4	525000	0	20	20	0	20	20	0	20	20	20	20	20	20	20	0	20	20	20	20	0	20	20	17	80.9524
1	7755000	4	530000	0	20	20	0	20	20	0	20	20	20	20	20	20	20	0	20	20	20	20	0	20	20	17	80.9524
1	7760000	4	535000	0	20	20	0	20	20	0	20	20	20	20	20	20	20	0	20	20	20	20	0	20	20	17	80.9524
1	7765000	4	540000	0	20	20	0	20	20	0	20	20	20	20	20	20	20	0	20	20	20	20	0	20	20	17	80.9524
1	7770000	4	545000	0	20	20	0	20	20	0	20	20	20	20	20	20	20	0	20	20	20	20	0	20	20	17	80.9524
1	7775000	4	550000	0	20	20	0	20	20	0	20	20	20	20	20	20	20	0	20	20	20	20	0	20	20	17	80.9524
1	7780000	4	555000	0	20	20	0	20	20	0	20	20	20	20	20	20	20	0	20	20	20	20	0	20	20	17	80.9524
1	7785000	4	560000	0	20	20	0	20	20	0	20	20	20	20	20	20	20	0	20	20	20	20	0	20	20	17	80.9524
1	7790000	4	565000	0	20	20	0	20	20	0	20	20	20	20	20	20	20	0	20	20	20	20	0	20	20	17	80.9524
1	7795000	4	570000	0	20	20	0	20	20	0	20	20	20	20	20	20	20	0	20	20	20	20	0	20	20	17	80.9524
1	7800000	4	575000	0	20	20	0	20	20	0	20	20	20	20	20	20	20	0	20	20	20	20	0	20	20	17	80.9524
1	7805000	4	580000	0	20	20	0	20	20	0	20	20	20	20	20	20	20	0	20	20	20	20	0	20	20	17	80.9524
1	7810000	4	585000	0	20	20	0	20	20	0	20	20	20	20	20	20	20	0	20	20	20	20	0	20	20	17	80.9524
1	7815000	4	590000	0	20	20	0	20	20	0	20	20	20	20	20	20	20	0	20	20	20	20	0	20	20	17	80.9524
1	7820000	4	595000	0	20	20	0	20	20	0	20	20	20	20	20	20	20	0	20	20	20	20	0	20	20	17	80.9524
1	7825000	4	600000	0	20	20	0	20	20	0	20	20	20	20	20	20	20	0	20	20	20	20	0	20	20	17	80.9524
1	7830000	4	605000	0	20	20	0	20	20	0	20	20	20	20	20	20	20	0	20	20	20	20	0	20	20	17	80.9524
1	7835000	4	610000	0	20	20	0	20	20	0	20	20	20	20	20	20	20	0	20	20	20	20	0	20	20	17	80.9524
1	7840000	4	615000	0	20	20	0	20	20	0	20	20	20	20	20	20	20	0	20	20	20	20	0	20	20	17	80.9524
1	7845000	4	620000	0	20	20	0	20	20	0	20	20	20	20	20	20	20	0	20	20	20	20	0	20	20	17	80.9524
1	7850000	4	625000	0	20	20	0	20	20	0	20	20	20	20	20	20	20	0	20	20	20	20	0	20	20	17	80.9524
1	7855000	4	630000	0	20	20	0	20	20	0	20	20	20	20	20	20	20	0	20	20	20	20	0	20	20	17	80.9524
1	7860000	4	635000	0	20	20	0	20	20	0	20	20	20	20	20	20	20	0	20	20	20	20	0	20	20	17	80.9524
1	7865000	4	640000	0	20	20	0	20	20	0	20	20	20	20	20	20	20	0	20	20	20	20	0	20	20	17	80.9524
1	7870000	4	645000	0	20	20	0	20	20	0	20	20	20	20	20	20	20	0	20	20	20	20	0	20	20	17	80.9524
1	7875000	4	650000	0	20	20	0	20	20	0	20	20	20	20	20	20	20	0	20	20	20	20	0	20	20	17	80.9524
1	7880000	4	655000	0	20	20	0	20	20	0	20	20	20	20	20	20	20	20	20	20	20	20	0	20	20	18	85.7143
1	7885000	4	660000	0	20	20	0	20	20	0	20	20	20	20	20	20	20	20	20	20	20	20	0	20	20	18	85.7143
1	7890000	4	665000	0	20	20	0	20	20	0	20	20	20	20	20	20	20	20	20	20	20	20	0	20	20	18	85.7143
1	7895000	4	670000	0	20	20	0	20	20	0	20	20	20	20	20	20	20	20	20	20	20	20	0	20	20	18	85.7143
1	7900000	4	675000	0	0	0	0	0	0	0	20	20	20	0	0	0	0	0	0	0	0	0	0	0	20	4	19.0476
1	7905000	4	680000	0	20	20	0	20	20	0	20	20	20	20	20	20	20	20	20	20	20	20	0	20	20	18	85.7143
1	7910000	4	685000	0	20	20	0	20	20	0	20	20	20	20	20	20	20	20	20	20	20	20	0	20	20	18	85.7143
1	7915000	4	690000	0	20	20	0	20	20	0	20	20	20	20	20	20	20	20	20	20	20	20	0	20	20	18	85.7143
1	7920000	4	695000	0	20	20	0	20	20	0	20	20	20	20	20	20	20	20	20	20	20	20	0	20	20	18	85.7143
1	7925000	4	700000	0	20	20	0	20	20	0	20	20	20	20	20	20	20	20	20	20	20	20	0	20	20	18	85.7143
1	7930000	4	705000	0	20	20	0	20	0	0	20	20	20	20	20	20	20	20	20	20	20	20	0	20	20	17	80.9524
1	7935000	4	710000	0	20	20	0	20	0	0	20	20	20	20	20	20	20	20	20	20	20	20	0	20	20	17	80.9524
1	7940000	4	715000	0	20	20	0	20	0	0	20	20	20	20	20	20	20	20	20	20	20	20	0	20	20	17	80.9524
1	7945000	4	720000	0	20	20	0	20	0	0	20	20	20	20	20	20	20	20	20	20	20	20	0	20	20	17	80.9524
1	7950000	4	725000	0	20	20	0	20	0	0	20	20	20	20	20	20	20	20	20	20	20	20	0	20	20	17	80.9524
1	7955000	4	730000	0	20	20	0	20	0	0	20	20	20	20	20	20	20	20	20	20	20	20	0	20	20	17	80.9524
1	7960000	4	735000	0	20	20	0	20	20	0	20	20	20	20	20	20	20	20	20	20	20	20	0	20	20	18	85.7143
1	7965000	4	740000	0	20	20	0	20	20	0	20	20	20	20	20	20	20	20	20	20	20	20	0	20	20	18	85.7143
1	7970000	4	745000	0	20	20	0	20	20	0	20	20	20	20	20	20	20	20	20	20	20	20	0	20	20	18	85.7143
1	7975000	4	750000	0	20	20	0	20	20	0	20	20	20	20	20	20	20	20	20	20	20	20	0	20	20	18	85.7143
1	7980000	4	755000	0	20	20	0	20	20	0	20	20	20	20	20	20	20	20	20	20	20	20	0	20	20	18	85.7143
1	7985000	4	760000	0	20	20	0	20	20	0	20	20	20	20	20	20	20	20	20	20	20	20	0	20	20	18	85.7143
1	7990000	4	765000	0	20	20	0	20	20	0	20	20	20	20	20	20	20	20	20	20	20	20	0	20	20	18	85.7143
1	7995000	4	770000	0	20	20	0	20	20	0	20	20	20	20	20	20	20	20	20	20	20	20	0	20	20	18	85.7143
1	8000000	4	775000	0	20	20	0	20	20	0	20	20	20	20	20	20	20	20	20	20	20	20	0	20	20	18	85.7143
1	8005000	4	780000	0	20	20	0	20	20	0	20	20	20	20	20	20	20	20	20	20	20	20	0	20	20	18	85.7143
1	8010000	4	785000	0	20	20	0	20	20	0	20	20	20	20	20	20	20	20	20	20	20	20	0	20	20	18	85.7143
1	8015000	4	790000	0	20	20	0	20	20	0	20	20	20	20	20	20	20	20	20	20	20	20	0	20	20	18	85.7143
1	8020000	4	795000	0	20	20	0	20	20	0	20	20	20	20	20	20	20	20	20	20	20	20	0	20	20	18	85.7143
1	8025000	4	800000	0	20	20	0	20	20	0	20	20	20	20	20	20	20	20	20	20	20	20	0	20	20	18	85.7143
1	8030000	4	805000	0	20	20	0	20	20	0	20	20	20	20	20	20	20	20	20	20	20	20	20	20	20	19	90.4762
1	8035000	4	810000	0	20	20	0	20	20	0	20	20	20	20	20	20	20	20	20	20	20	20	20	20	20	19	90.4762
1	8040000	4	815000	0	20	20	0	20	20	0	20	20	20	20	20	20	20	20	20	20	20	20	20	20	20	19	90.4762
1	8045000	4	820000	0	20	20	0	20	20	0	20	20	20	20	20	20	20	20	20	20	20	20	20	20	20	19	90.4762
1	8050000	4	825000	0	20	20	0	20	20	0	20	20	20	20	20	20	20	20	20	20	20	20	20	20	20	19	90.4762
1	8055000	4	830000	0	20	20	0	20	20	0	20	20	20	20	20	20	20	20	20	20	20	20	20	20	20	19	90.4762
1	8060000	4	835000	0	20	20	0	20	20	0	20	20	20	20	20	20	20	20	20	20	20	20	20	20	20	19	90.4762
1	8065000	4	840000	0	20	20	0	20	20	0	20	20	20	20	20	20	20	20	20	20	20	20	20	20	20	19	90.4762		2
1	8070000	4	845000	0	20	20	0	20	20	0	20	20	20	20	20	20	20	20	20	20	20	20	20	20	20	19	90.4762		2
1	8075000	4	850000	0	20	20	0	20	20	0	20	20	20	20	20	20	20	20	20	20	20	20	20	20	20	19	90.4762		2
1	8080000	4	855000	0	20	20	0	20	20	0	20	20	20	20	20	20	20	20	20	20	20	20	20	20	20	19	90.4762		2
1	8085000	4	860000	0	20	20	0	20	20	0	20	20	20	20	20	20	20	20	20	20	20	20	20	20	20	19	90.4762		2
1	8090000	4	865000	0	20	20	0	20	20	0	20	20	20	20	20	20	20	20	20	20	20	20	20	20	20	19	90.4762		2
1	8095000	4	870000	0	20	20	0	20	20	0	20	20	20	20	20	20	20	20	20	20	20	20	20	20	20	19	90.4762		2
1	8100000	4	875000	0	20	20	0	20	20	0	20	20	20	20	20	20	20	20	20	20	20	20	20	20	20	19	90.4762		2
1	8105000	4	880000	0	20	20	0	20	20	0	20	20	20	20	20	20	20	20	20	20	20	20	20	20	20	19	90.4762		2
1	8110000	4	885000	0	20	20	0	20	20	0	20	20	20	20	20	20	20	20	20	20	20	20	20	20	20	19	90.4762		2
1	8115000	4	890000	0	20	20	0	20	20	0	20	20	20	20	20	20	20	20	20	20	20	20	20	20	20	19	90.4762		2
1	8120000	4	895000	0	20	20	0	20	20	0	20	20	20	20	20	20	20	20	20	20	20	20	20	20	20	19	90.4762		2
1	8125000	4	900000	0	20	20	0	20	20	0	20	20	20	20	20	20	20	20	20	20	20	20	20	20	20	19	90.4762		2
1	8130000	4	905000	0	20	20	20	20	20	20	20	20	20	20	20	20	20	20	20	20	20	20	20	20	20	21	100		0
1	8135000	4	910000	0	20	20	20	20	20	20	20	20	20	20	20	20	20	20	20	20	20	20	20	20	20	21	100		0
1	8140000	4	915000	0	20	20	20	20	20	20	20	20	20	20	20	20	20	20	20	20	20	20	20	20	20	21	100		0
1	8145000	4	920000	0	20	20	20	20	20	20	20	20	20	20	20	20	20	20	20	20	20	20	20	20	20	21	100		0
1	8150000	4	925000	0	20	20	20	20	20	20	20	20	20	20	20	20	20	20	20	20	20	20	20	20	20	21	100		0
1	8155000	4	930000	0	20	20	20	20	20	20	20	20	20	20	20	20	20	20	20	20	20	20	20	20	20	21	100		0
1	8160000	4	935000	0	20	20	20	20	20	20	20	20	20	20	20	20	20	20	20	20	20	20	20	20	20	21	100		0
1	8165000	4	940000	0	20	20	20	20	20	20	20	20	20	20	20	20	20	20	20	20	20	20	20	20	20	21	100		0
1	8170000	4	945000	0	20	20	20	20	20	20	20	20	20	20	20	20	20	20	20	20	20	20	20	20	20	21	100		0
1	8175000	4	950000	0	20	20	20	20	20	20	20	20	20	20	20	20	20	20	20	20	20	20	20	20	20	21	100		0
1	8180000	4	955000	0	20	20	20	20	20	20	20	20	20	20	20	20	20	20	20	20	20	20	20	20	20	21	100		0
1	8185000	4	960000	0	20	20	20	20	20	20	20	20	20	20	20	20	20	0	0	0	20	20	0	20	20	17	80.9524		4
1	8190000	4	965000	0	20	20	20	20	20	20	20	20	20	20	20	20	20	20	20	20	20	20	20	20	20	21	100		0
1	8195000	4	970000	0	20	20	20	20	20	20	20	20	20	20	20	20	20	20	20	20	20	20	20	20	20	21	100		0
1	8200000	4	975000	0	20	20	20	20	20	20	20	20	20	20	20	20	20	20	20	20	20	20	20	20	20	21	100		0
1	8205000	4	980000	0	20	20	20	20	20	20	20	20	20	20	20	20	20	20	20	20	20	20	20	20	20	21	100		0
1	8210000	4	985000	0	20	20	20	20	20	20	20	20	20	20	20	20	20	20	20	20	20	20	20	20	20	21	100		0
1	8215000	4	990000	0	20	20	20	20	20	20	20	20	20	20	20	20	20	20	20	20	20	20	20	20	20	21	100		0
1	8220000	4	995000	0	20	20	20	20	20	20	20	20	20	20	20	20	20	0	0	0	0	0	0	0	0	13	61.9048		8
1	8225000	4	1000000	0	20	20	20	20	20	20	20	20	20	20	20	20	20	20	20	20	20	20	20	20	20	21	100		0
1	8230000	4	1005000	0	20	20	20	20	20	20	20	20	20	20	20	20	20	20	20	20	20	20	20	20	20	21	100		0
1	8235000	4	1010000	0	20	20	20	20	20	20	20	20	20	20	20	20	20	20	20	20	20	20	20	20	20	21	100		0
1	8240000	4	1015000	0	20	20	20	20	20	20	20	20	20	20	20	20	20	20	20	20	20	20	20	20	20	21	100		0
1	8245000	4	1020000	0	20	20	20	20	20	20	20	20	20	20	20	20	20	20	20	20	20	20	20	20	20	21	100		0
1	8250000	4	1025000	0	20	20	20	20	20	20	20	20	20	20	20	20	20	20	20	20	20	20	20	20	20	21	100		0
1	8255000	4	1030000	0	20	20	20	20	20	20	20	20	20	20	20	20	20	20	20	20	20	20	20	20	20	21	100		0
1	8260000	4	1035000	0	20	20	20	20	20	20	20	20	20	20	20	20	20	20	20	20	20	20	20	20	20	21	100		0
1	8265000	4	1040000	0	20	20	20	20	20	20	20	20	20	20	20	20	20	20	20	20	20	20	20	20	20	21	100		0
1	8270000	4	1045000	0	20	20	20	20	20	20	20	20	20	20	20	20	20	20	20	20	20	20	20	20	20	21	100		0
1	8275000	4	1050000	0	20	20	20	20	20	20	20	20	20	20	20	20	20	20	20	20	20	20	20	20	20	21	100		0
1	8280000	4	1055000	0	20	20	20	20	20	20	20	20	20	20	20	20	20	20	20	20	20	20	20	20	20	21	100		0
1	8285000	4	1060000	0	20	20	20	20	20	20	20	20	20	20	20	20	20	20	20	20	20	20	20	20	20	21	100		0
1	8290000	4	1065000	0	20	20	20	20	20	20	20	20	20	20	20	20	20	20	20	20	20	20	20	20	20	21	100		0
1	8295000	4	1070000	0	20	20	20	20	20	20	20	20	20	20	20	20	20	20	20	20	20	20	20	20	20	21	100		0
1	8300000	4	1075000	0	20	20	20	20	20	20	20	20	20	20	20	20	20	20	20	20	20	20	20	20	20	21	100		0
1	8305000	4	1080000	0	20	20	20	20	20	20	20	20	20	20	20	20	20	20	20	20	20	20	20	20	20	21	100		0
1	8310000	4	1085000	0	20	20	20	20	20	20	20	20	20	20	20	20	20	20	20	20	20	20	20	20	20	21	100		0
1	8315000	4	1090000	0	20	20	20	20	20	20	20	20	20	20	20	20	20	20	20	20	20	20	20	20	20	21	100		0
1	8320000	4	1095000	0	20	20	20	20	20	20	20	20	20	20	20	20	20	20	20	20	20	20	20	20	20	21	100		0
1	8325000	4	1100000	0	20	20	20	20	20	20	20	20	20	20	20	20	20	20	20	20	20	20	20	20	20	21	100		0
1	8330000	4	1105000	0	20	20	20	20	20	20	20	20	20	20	20	20	20	20	20	20	20	20	20	20	20	21	100		0
1	8335000	4	1110000	0	20	20	20	20	20	20	20	20	20	20	20	20	20	20	20	20	20	20	20	20	20	21	100		0
1	8340000	4	1115000	0	20	20	20	20	20	20	20	20	20	20	20	20	20	20	20	20	20	20	20	20	20	21	100		0
1	8345000	4	1120000	0	20	20	20	20	20	20	20	20	20	20	20	20	20	20	20	20	20	20	20	20	20	21	100		0
1	8350000	4	1125000	0	20	20	20	20	20	20	20	20	20	20	20	20	20	20	20	20	20	20	20	20	20	21	100		0
1	8355000	4	1130000	0	20	20	20	20	20	20	20	20	20	20	20	20	20	20	20	20	20	20	20	20	20	21	100		0
1	8360000	4	1135000	0	20	20	20	20	20	20	20	20	20	20	20	20	20	20	20	20	20	20	20	20	0	20	95.2381		1
1	8365000	4	1140000	0	20	20	20	20	20	20	20	20	20	20	20	20	20	20	20	20	20	20	20	20	20	21	100		0
1	8370000	4	1145000	0	20	20	20	20	20	20	20	20	20	20	20	20	20	20	20	20	20	20	20	20	20	21	100
1	8375000	4	1150000	0	20	20	20	20	20	20	20	20	20	20	20	20	20	20	20	20	20	20	20	20	20	21	100
1	8380000	4	1155000	0	20	20	20	20	20	20	20	20	20	20	20	20	20	20	20	20	20	20	20	20	20	21	100
1	8385000	4	1160000	0	20	20	20	20	20	20	20	20	20	20	20	20	20	20	20	20	20	20	20	20	20	21	100
1	8390000	4	1165000	0	20	20	20	20	20	20	20	20	20	20	20	20	20	20	20	20	20	20	20	20	20	21	100
1	8395000	4	1170000	0	20	20	20	20	20	20	20	20	20	20	20	20	20	20	20	20	20	20	20	20	20	21	100
1	8400000	4	1175000	0	20	20	20	20	20	20	20	20	20	20	20	20	20	20	20	20	20	20	20	20	20	21	100
1	8405000	4	1180000	0	20	20	20	20	20	20	20	20	20	20	20	20	20	20	20	20	20	20	20	20	20	21	100
1	8410000	4	1185000	0	20	20	20	20	20	20	20	20	20	20	20	20	20	20	20	20	20	20	20	20	20	21	100
1	8415000	4	1190000	0	20	20	20	20	20	20	20	20	20	20	20	20	20	20	20	20	20	20	20	20	20	21	100
1	8420000	4	1195000	0	20	20	20	20	20	20	20	20	20	20	20	20	20	20	20	20	20	20	20	20	20	21	100
1	8425000	4	1200000	0	20	20	20	20	20	20	20	20	20	20	20	20	20	20	20	20	20	20	20	20	20	21	100
1	8430000	4	1205000	0	20	20	20	20	20	20	20	20	20	20	20	20	20	20	20	20	20	20	20	20	20	21	100
1	8435000	4	1210000	0	20	20	20	20	20	20	20	20	20	20	20	20	20	20	20	20	20	20	20	20	20	21	100
1	8440000	4	1215000	0	20	20	20	20	20	20	20	20	20	20	20	20	20	20	20	20	20	20	20	0	20	20	95.2381
1	8445000	4	1220000	0	20	20	20	20	20	20	20	20	20	20	20	20	20	20	20	20	20	20	20	0	20	20	95.2381
1	8450000	4	1225000	0	20	20	20	20	20	20	20	20	20	20	20	20	20	20	20	20	20	20	20	0	20	20	95.2381
1	8455000	4	1230000	0	20	20	20	20	20	20	20	20	20	20	20	20	20	20	20	20	20	20	20	0	20	20	95.2381
1	8460000	4	1235000	0	20	20	20	20	20	20	20	20	20	20	20	20	20	20	20	20	20	20	20	0	20	20	95.2381
1	8465000	4	1240000	0	20	20	20	20	20	20	20	20	20	20	20	20	20	20	20	20	20	20	20	0	20	20	95.2381
1	8470000	4	1245000	0	20	20	20	20	20	20	20	20	20	20	20	20	20	20	20	20	20	20	20	0	20	20	95.2381
1	8475000	4	1250000	0	20	20	20	20	20	20	20	20	20	20	20	20	20	20	20	20	20	20	20	0	20	20	95.2381
1	8480000	4	1255000	0	20	20	20	0	20	20	20	20	0	20	20	20	20	20	20	20	20	20	20	0	20	18	85.7143
1	8485000	4	1260000	0	20	20	20	0	20	20	20	20	0	20	20	20	20	20	20	20	20	20	20	0	20	18	85.7143
1	8490000	4	1265000	0	20	20	20	0	20	20	20	20	0	20	20	20	20	20	20	20	20	20	20	0	20	18	85.7143
1	8495000	4	1270000	0	20	20	20	0	20	20	20	20	0	20	20	20	20	20	20	20	20	20	20	0	20	18	85.7143
1	8500000	4	1275000	0	20	20	20	0	20	20	20	20	0	20	20	20	20	20	20	20	20	20	20	0	20	18	85.7143
1	8505000	4	1280000	0	20	20	20	0	20	20	20	20	0	20	20	20	20	20	20	20	20	20	20	0	20	18	85.7143
1	8510000	4	1285000	0	20	20	20	0	20	20	20	20	0	20	20	20	20	20	20	20	20	20	20	0	20	18	85.7143
1	8515000	4	1290000	0	20	20	20	0	20	20	20	20	0	20	20	20	20	20	20	20	20	20	20	0	20	18	85.7143
1	8520000	4	1295000	0	20	20	20	0	20	20	20	20	0	20	20	20	20	20	20	20	20	20	20	0	20	18	85.7143
1	8525000	4	1300000	0	20	20	20	0	20	20	20	20	0	20	20	20	20	20	20	20	20	20	20	0	20	18	85.7143
1	8530000	4	1305000	0	20	20	20	0	20	20	20	20	0	20	20	20	20	20	20	20	20	20	20	0	20	18	85.7143
1	8535000	4	1310000	0	20	20	20	0	20	20	20	20	0	20	20	20	20	20	20	20	20	20	20	0	20	18	85.7143
1	8540000	4	1315000	0	20	20	20	0	20	20	20	20	0	20	20	20	20	20	20	20	20	20	20	0	20	18	85.7143
1	8545000	4	1320000	0	20	20	20	0	20	20	20	20	0	20	20	20	20	20	20	20	20	20	20	0	20	18	85.7143
1	8550000	4	1325000	0	20	20	20	0	20	20	20	20	0	20	20	20	20	20	20	20	20	20	20	0	20	18	85.7143
1	8555000	4	1330000	0	20	20	20	0	20	20	20	20	0	20	20	20	20	20	20	20	20	20	20	0	20	18	85.7143
1	8560000	4	1335000	0	20	20	20	0	20	20	20	20	0	20	20	20	20	20	20	20	20	20	20	0	20	18	85.7143
1	8565000	4	1340000	0	20	20	20	0	20	20	20	20	0	20	20	20	20	20	20	20	20	20	20	0	20	18	85.7143
1	8570000	4	1345000	0	20	20	20	0	20	20	20	20	0	20	20	20	20	20	20	20	20	20	20	0	20	18	85.7143
1	8575000	4	1350000	0	20	20	20	0	20	20	20	20	0	20	20	20	20	20	20	20	20	20	20	0	20	18	85.7143
1	8580000	4	1355000	0	20	20	20	0	0	20	20	20	0	20	20	20	20	20	20	20	20	20	20	0	20	17	80.9524
1	8585000	4	1360000	0	20	20	20	0	0	20	20	20	0	20	20	20	20	20	20	20	20	20	20	0	20	17	80.9524
1	8590000	4	1365000	0	20	20	20	0	0	20	20	20	0	20	20	20	20	20	20	20	20	20	20	0	20	17	80.9524
1	8595000	4	1370000	0	20	20	20	0	0	20	20	20	0	20	20	20	20	20	20	20	20	20	20	0	20	17	80.9524
1	8600000	4	1375000	0	20	20	20	0	0	20	20	20	0	20	20	20	20	20	20	20	20	20	20	0	20	17	80.9524
1	8605000	4	1380000	0	20	20	20	0	0	20	20	20	0	20	20	20	20	20	20	20	20	20	20	0	20	17	80.9524
1	8610000	4	1385000	0	20	20	20	0	0	20	20	20	0	20	20	20	20	20	20	20	20	20	20	0	20	17	80.9524
1	8615000	4	1390000	0	20	20	20	0	0	20	20	20	0	20	20	20	20	20	20	20	20	20	20	0	20	17	80.9524
1	8620000	4	1395000	0	20	20	20	0	0	20	20	20	0	20	20	20	20	20	20	20	20	20	20	0	20	17	80.9524
1	8625000	4	1400000	0	20	20	20	0	0	20	20	20	0	20	20	20	20	20	20	20	20	20	20	0	20	17	80.9524
1	8630000	4	1405000	0	20	20	20	0	0	20	20	20	0	20	20	20	20	20	20	20	20	20	20	0	20	17	80.9524
1	8635000	4	1410000	0	20	20	20	0	0	20	20	20	0	20	20	20	20	20	20	20	20	20	20	0	20	17	80.9524
1	8640000	4	1415000	0	20	20	20	0	0	20	20	20	0	20	20	20	20	20	20	20	20	20	20	0	20	17	80.9524
1	8645000	4	1420000	0	20	20	20	0	0	20	20	20	0	20	20	20	20	20	20	20	20	20	20	0	20	17	80.9524
1	8650000	4	1425000	0	20	20	20	0	0	20	20	20	0	20	20	20	20	20	20	20	20	20	20	0	20	17	80.9524
1	8655000	4	1430000	0	20	20	20	0	0	20	20	20	0	20	20	20	20	20	20	20	20	20	20	0	20	17	80.9524
1	8660000	4	1435000	0	20	20	20	0	0	20	20	20	0	20	20	20	20	20	20	20	20	20	20	0	20	17	80.9524
1	8665000	4	1440000	0	20	20	20	0	0	20	20	20	0	20	20	20	20	20	20	20	20	20	20	0	20	17	80.9524
1	8670000	4	1445000	0	20	20	20	0	0	20	20	20	0	20	20	20	20	20	20	20	20	20	20	0	20	17	80.9524
1	8675000	4	1450000	0	20	20	20	0	0	20	20	20	0	20	20	20	20	20	20	20	20	20	20	0	20	17	80.9524
1	8680000	4	1455000	0	20	20	0	0	0	20	20	20	0	0	20	20	20	20	20	20	20	20	20	0	20	15	71.4286
1	8685000	4	1460000	0	20	20	0	0	0	20	20	20	0	0	20	20	20	20	20	20	20	20	20	0	20	15	71.4286
1	8690000	4	1465000	0	20	20	0	0	0	20	20	20	0	0	20	20	20	20	20	20	20	20	20	0	20	15	71.4286
1	8695000	4	1470000	0	20	20	0	0	0	20	20	20	0	0	20	20	20	20	20	20	20	20	20	0	20	15	71.4286
1	8700000	4	1475000	0	20	20	0	0	0	20	20	20	0	0	20	20	20	20	20	20	20	20	20	0	20	15	71.4286
1	8705000	4	1480000	0	20	20	0	0	0	20	20	20	0	0	20	20	20	20	20	20	20	20	20	0	20	15	71.4286
1	8710000	4	1485000	0	20	20	0	0	0	20	20	20	0	0	20	20	20	20	20	20	20	20	20	0	20	15	71.4286
1	8715000	4	1490000	0	20	20	0	0	0	20	20	20	0	0	20	20	20	20	20	20	20	20	20	0	20	15	71.4286
1	8720000	4	1495000	0	20	20	0	0	0	20	20	20	0	0	20	20	20	20	20	20	20	20	20	0	20	15	71.4286
1	8725000	4	1500000	0	20	20	0	0	0	20	20	20	0	0	20	20	20	20	20	20	20	20	20	0	20	15	71.4286
1	8730000	4	1505000	0	20	0	0	0	0	20	20	20	0	0	20	20	20	20	20	20	20	20	20	0	20	14	66.6667
1	8735000	4	1510000	0	20	0	0	0	0	20	20	20	0	0	20	20	20	20	20	20	20	20	20	0	20	14	66.6667
1	8740000	4	1515000	0	20	0	0	0	0	20	20	20	0	0	20	20	20	20	20	20	20	20	20	0	20	14	66.6667
1	8745000	4	1520000	0	20	0	0	0	0	20	20	20	0	0	20	20	20	20	20	20	20	20	20	0	20	14	66.6667
1	8750000	4	1525000	0	20	0	0	0	0	20	20	20	0	0	20	20	20	20	20	20	20	20	20	0	20	14	66.6667
1	8755000	4	1530000	0	20	0	0	0	0	20	20	20	0	0	20	20	20	20	20	20	20	20	20	0	20	14	66.6667
1	8760000	4	1535000	0	20	0	0	0	0	20	20	20	0	0	20	20	20	20	20	20	20	20	20	0	20	14	66.6667
1	8765000	4	1540000	0	20	0	0	0	0	20	20	20	0	0	20	20	20	20	20	20	20	20	20	0	20	14	66.6667
1	8770000	4	1545000	0	20	0	0	0	0	20	20	20	0	0	20	20	20	20	20	20	20	20	20	0	20	14	66.6667
1	8775000	4	1550000	0	20	0	0	0	0	20	20	20	0	0	20	20	20	20	20	20	20	20	20	0	20	14	66.6667
1	8780000	4	1555000	0	20	0	0	0	0	20	20	20	0	0	0	20	20	20	20	20	20	20	20	0	20	13	61.9048
1	8785000	4	1560000	0	20	0	0	0	0	20	20	20	0	0	0	20	20	20	20	20	20	20	20	0	20	13	61.9048
1	8790000	4	1565000	0	20	0	0	0	0	20	20	20	0	0	0	20	20	20	20	20	20	20	20	0	20	13	61.9048
1	8795000	4	1570000	0	20	0	0	0	0	20	20	20	0	0	0	20	20	20	20	20	20	20	20	0	20	13	61.9048
1	8800000	4	1575000	0	20	0	0	0	0	20	20	20	0	0	0	20	20	20	20	20	20	20	20	0	20	13	61.9048
1	8805000	4	1580000	0	20	0	0	0	0	20	20	20	0	0	0	20	20	20	20	20	20	20	20	0	20	13	61.9048
1	8810000	4	1585000	0	20	0	0	0	0	20	20	20	0	0	0	20	20	20	20	20	20	20	20	0	20	13	61.9048
1	8815000	4	1590000	0	20	0	0	0	0	20	20	20	0	0	0	20	20	20	20	20	20	20	20	0	20	13	61.9048
1	8820000	4	1595000	0	20	0	0	0	0	20	20	20	0	0	0	20	20	20	20	20	20	20	20	0	20	13	61.9048
1	8825000	4	1600000	0	20	0	0	0	0	20	20	20	0	0	0	20	20	20	20	20	20	20	20	0	20	13	61.9048
1	8830000	5	0	20	20	0	0	0	0	0	0	0	20	0	20	20	0	0	20	20	20	20	20	0	0	9	42.8571
1	8835000	5	5000	0	20	0	0	0	0	0	0	0	20	0	20	20	0	0	20	20	20	20	20	0	0	9	42.8571
1	8840000	5	10000	0	20	0	0	0	0	0	0	0	20	0	20	20	0	0	20	20	0	20	20	0	0	8	38.0952
1	8845000	5	15000	0	20	0	0	0	0	0	0	0	20	0	20	20	0	0	20	20	20	20	20	0	0	9	42.8571
1	8850000	5	20000	0	20	0	0	0	0	0	0	0	20	0	20	20	0	0	20	20	20	20	20	0	0	9	42.8571
1	8855000	5	25000	0	20	0	0	0	0	0	0	0	20	0	20	20	0	0	20	20	0	20	20	0	0	8	38.0952
1	8860000	5	30000	0	20	0	0	0	0	0	0	0	20	0	20	20	0	0	20	20	20	20	20	0	0	9	42.8571
1	8865000	5	35000	0	20	0	0	0	0	0	0	0	20	0	20	20	0	0	20	20	0	20	20	0	0	8	38.0952
1	8870000	5	40000	0	20	0	0	0	0	0	0	0	20	0	20	20	0	0	20	20	0	20	20	0	0	8	38.0952
1	8875000	5	45000	0	20	0	0	0	0	0	0	0	20	0	20	20	0	0	20	20	0	20	20	0	0	8	38.0952
1	8880000	5	50000	0	20	0	0	0	0	0	0	0	20	0	20	20	0	0	20	20	20	20	20	0	0	9	42.8571
1	8885000	5	55000	0	20	0	0	0	0	0	0	0	20	0	20	20	0	0	20	20	20	20	20	0	0	9	42.8571
1	8890000	5	60000	0	20	0	0	0	0	0	0	0	20	0	20	20	0	0	20	20	20	20	20	0	0	9	42.8571
1	8895000	5	65000	0	20	0	0	0	0	0	0	0	20	0	20	20	0	0	20	20	0	20	20	0	0	8	38.0952
1	8900000	5	70000	0	20	0	0	0	0	0	0	0	20	0	20	20	0	0	20	20	20	20	20	0	0	9	42.8571
1	8905000	5	75000	0	20	0	0	0	0	0	0	0	20	0	20	20	0	0	20	20	20	20	20	0	0	9	42.8571
1	8910000	5	80000	0	20	0	0	0	0	0	0	0	20	0	20	20	0	0	20	20	20	20	20	0	0	9	42.8571
1	8915000	5	85000	0	20	0	0	0	0	0	0	0	20	0	20	20	0	0	20	20	20	20	20	0	0	9	42.8571
1	8920000	5	90000	0	20	0	0	0	0	0	0	0	20	0	20	20	0	0	20	20	20	20	20	0	0	9	42.8571
1	8925000	5	95000	0	20	0	0	0	0	0	0	0	20	0	20	20	0	0	20	20	20	20	20	0	0	9	42.8571
1	8930000	5	100000	0	20	0	0	0	0	0	0	0	20	0	20	20	0	0	20	20	20	20	20	0	0	9	42.8571
1	8935000	5	105000	0	20	20	0	0	0	0	0	0	20	0	20	20	0	0	20	20	20	20	20	0	20	11	52.381
1	8940000	5	110000	0	20	20	0	0	0	0	0	0	20	0	20	20	0	0	20	20	20	20	20	0	20	11	52.381
1	8945000	5	115000	0	20	20	0	0	0	0	0	0	20	0	20	20	0	0	20	20	20	20	20	0	20	11	52.381
1	8950000	5	120000	0	20	20	0	0	0	0	20	0	20	0	20	20	0	0	20	20	20	20	20	0	20	12	57.1429
1	8955000	5	125000	0	20	20	0	0	0	0	20	0	20	0	20	20	0	0	20	20	20	20	20	0	20	12	57.1429
1	8960000	5	130000	0	20	20	0	0	0	0	20	0	20	0	20	20	0	0	20	20	20	20	20	0	20	12	57.1429
1	8965000	5	135000	0	20	20	0	0	0	0	20	0	20	0	20	20	0	0	20	20	20	20	20	0	20	12	57.1429
1	8970000	5	140000	0	20	20	0	0	0	0	20	0	20	0	20	20	0	0	20	20	20	20	20	0	20	12	57.1429
1	8975000	5	145000	0	20	20	0	0	0	0	20	0	20	0	20	20	0	0	20	20	20	20	20	0	20	12	57.1429
1	8980000	5	150000	0	20	20	0	0	0	0	20	0	20	0	20	20	0	0	20	20	20	20	20	0	20	12	57.1429
1	8985000	5	155000	0	20	20	0	0	0	0	20	0	20	0	20	20	0	0	20	20	20	20	20	0	20	12	57.1429
1	8990000	5	160000	0	20	20	0	0	0	0	20	0	20	0	20	20	0	0	20	20	20	20	20	0	20	12	57.1429
1	8995000	5	165000	0	20	20	0	0	0	0	20	0	20	0	20	20	0	0	20	20	20	20	20	0	20	12	57.1429
1	9000000	5	170000	0	20	20	0	0	0	0	20	0	20	0	20	20	0	0	20	20	20	20	20	0	0	11	52.381
1	9005000	5	175000	0	20	20	0	0	0	0	20	0	20	0	20	20	0	0	20	20	20	20	20	0	20	12	57.1429
1	9010000	5	180000	0	20	20	0	0	0	0	20	0	20	0	20	20	0	0	20	20	20	20	20	0	20	12	57.1429
1	9015000	5	185000	0	20	20	0	0	0	0	20	0	20	0	20	20	0	0	20	20	20	20	20	0	20	12	57.1429
1	9020000	5	190000	0	20	20	0	0	0	0	20	0	20	0	20	20	0	0	20	20	20	20	20	0	20	12	57.1429
1	9025000	5	195000	0	20	20	0	0	0	0	20	0	20	0	20	20	0	0	20	20	20	20	20	0	20	12	57.1429
1	9030000	5	200000	0	20	20	0	0	0	0	20	0	20	0	20	20	0	0	20	20	20	20	20	0	20	12	57.1429
1	9035000	5	205000	0	20	20	0	0	0	0	20	0	20	0	20	20	0	0	20	20	20	20	20	0	20	12	57.1429
1	9040000	5	210000	0	20	20	0	0	0	0	20	0	20	0	20	20	0	0	20	20	20	20	20	0	20	12	57.1429
1	9045000	5	215000	0	20	20	0	0	0	0	20	0	20	0	20	20	0	0	20	20	20	20	20	0	20	12	57.1429
1	9050000	5	220000	0	20	20	0	0	0	0	20	0	20	0	20	20	0	0	20	20	20	20	20	0	20	12	57.1429
1	9055000	5	225000	0	20	20	0	0	0	0	20	0	20	0	20	20	0	0	20	20	20	20	20	0	0	11	52.381
1	9060000	5	230000	0	20	20	0	0	0	0	20	0	20	0	20	20	0	0	20	20	20	20	20	0	20	12	57.1429
1	9065000	5	235000	0	20	20	0	0	0	0	20	0	20	0	20	20	0	0	20	20	20	20	20	0	20	12	57.1429
1	9070000	5	240000	0	20	20	0	0	0	0	20	0	20	0	20	20	0	0	20	20	20	20	20	0	20	12	57.1429
1	9075000	5	245000	0	20	20	0	0	0	0	20	0	20	0	20	20	0	0	20	20	20	20	20	0	20	12	57.1429
1	9080000	5	250000	0	20	20	0	0	0	0	20	0	20	0	20	20	0	0	20	20	20	20	20	0	20	12	57.1429
1	9085000	5	255000	0	20	20	20	0	0	0	20	0	20	0	20	20	0	0	20	20	20	20	20	0	20	13	61.9048
1	9090000	5	260000	0	20	20	20	0	0	0	20	0	20	0	20	20	0	0	20	20	20	20	20	0	20	13	61.9048
1	9095000	5	265000	0	20	20	20	0	0	0	20	0	20	0	20	20	0	0	20	20	20	20	20	0	20	13	61.9048
1	9100000	5	270000	0	20	20	20	0	0	0	20	0	20	0	20	20	0	0	20	20	20	20	20	0	20	13	61.9048
1	9105000	5	275000	0	20	20	20	0	0	0	20	0	20	0	20	20	0	0	20	20	20	20	20	0	20	13	61.9048
1	9110000	5	280000	0	20	20	20	0	0	0	20	0	20	0	20	20	0	0	20	20	20	20	20	0	20	13	61.9048
1	9115000	5	285000	0	20	20	20	20	0	0	20	0	20	0	20	20	0	0	20	20	20	20	20	0	20	14	66.6667
1	9120000	5	290000	0	20	20	20	20	0	0	20	0	20	0	20	20	0	0	20	20	20	20	20	0	20	14	66.6667
1	9125000	5	295000	0	20	20	20	20	0	0	20	0	20	0	20	20	0	0	20	20	20	20	20	0	20	14	66.6667
1	9130000	5	300000	0	20	20	20	20	0	0	20	0	20	0	20	20	0	0	20	20	20	20	20	0	20	14	66.6667
1	9135000	5	305000	0	20	20	20	20	0	0	20	0	20	0	20	20	0	0	20	20	20	20	20	0	20	14	66.6667
1	9140000	5	310000	0	20	20	20	20	0	0	20	0	20	0	20	20	0	0	20	20	20	20	20	0	20	14	66.6667
1	9145000	5	315000	0	20	20	20	20	0	0	20	0	20	0	20	20	0	0	20	20	20	20	20	0	20	14	66.6667
1	9150000	5	320000	0	20	20	20	20	0	0	20	0	20	0	20	20	0	0	20	20	20	20	20	0	20	14	66.6667
1	9155000	5	325000	0	20	20	20	20	0	0	20	0	20	0	20	20	0	0	20	20	20	20	20	0	20	14	66.6667
1	9160000	5	330000	0	20	20	20	20	0	0	20	0	20	0	20	20	0	0	20	20	20	20	20	0	20	14	66.6667
1	9165000	5	335000	0	20	20	20	20	0	0	20	0	20	0	20	20	0	0	20	20	20	20	20	0	20	14	66.6667
1	9170000	5	340000	0	20	20	20	20	0	0	20	0	20	0	20	20	0	0	20	20	20	20	20	0	20	14	66.6667
1	9175000	5	345000	0	20	20	20	20	0	0	20	0	20	0	20	20	0	0	20	20	20	20	20	0	20	14	66.6667
1	9180000	5	350000	0	20	20	20	20	0	0	20	0	20	0	20	20	0	0	20	20	20	20	20	0	20	14	66.6667		7
1	9185000	5	355000	0	20	20	20	20	0	0	20	0	20	0	20	20	0	0	20	20	20	20	20	0	20	14	66.6667		7
1	9190000	5	360000	0	20	20	20	20	0	0	20	0	20	0	20	20	0	0	20	20	20	20	20	0	20	14	66.6667		7
1	9195000	5	365000	0	20	20	20	20	0	0	20	0	20	0	20	20	0	0	20	20	20	20	20	0	20	14	66.6667		7
1	9200000	5	370000	0	20	20	20	20	0	0	20	0	20	0	20	20	0	0	20	20	20	20	20	0	20	14	66.6667		7
1	9205000	5	375000	0	20	20	20	20	0	0	20	0	20	0	20	20	0	0	20	20	20	20	20	0	20	14	66.6667		7
1	9210000	5	380000	0	20	20	20	20	0	0	20	0	20	0	20	20	0	0	20	20	20	20	20	0	20	14	66.6667		7
1	9215000	5	385000	0	20	20	20	20	0	0	20	0	20	0	20	20	0	0	20	20	20	20	20	0	20	14	66.6667		7
1	9220000	5	390000	0	20	20	20	20	0	0	20	0	20	0	20	20	0	0	20	20	20	20	20	0	20	14	66.6667		7
1	9225000	5	395000	0	0	20	20	20	0	0	20	0	20	0	20	20	0	0	20	20	20	20	20	0	0	12	57.1429		7
1	9230000	5	400000	0	20	20	20	20	0	0	20	0	20	0	20	20	0	0	20	20	20	20	20	0	20	14	66.6667		7
1	9235000	5	405000	0	20	20	20	20	0	0	20	0	20	0	20	20	0	0	20	20	20	20	20	0	20	14	66.6667		7
1	9240000	5	410000	0	20	20	20	20	0	0	20	0	20	0	20	20	0	0	20	20	20	20	20	0	20	14	66.6667		7
1	9245000	5	415000	0	20	20	20	20	0	0	20	0	20	0	20	20	0	0	20	20	20	20	20	0	20	14	66.6667		7
1	9250000	5	420000	0	20	20	20	20	0	0	20	0	20	0	20	20	0	0	20	20	20	20	20	0	20	14	66.6667		7
1	9255000	5	425000	0	20	20	20	20	0	0	20	0	20	0	20	20	0	0	20	20	20	20	20	0	20	14	66.6667		7
1	9260000	5	430000	0	20	20	20	20	0	0	20	0	20	0	20	20	0	0	20	20	20	20	20	20	20	15	71.4286		6
1	9265000	5	435000	0	20	20	20	20	0	0	20	0	20	0	20	20	0	0	20	20	20	20	20	20	20	15	71.4286		6
1	9270000	5	440000	0	20	20	20	20	0	0	20	0	20	0	20	20	0	0	20	20	20	20	20	20	20	15	71.4286		6
1	9275000	5	445000	0	20	20	20	20	0	0	20	0	20	0	20	20	0	0	20	20	20	20	20	20	20	15	71.4286		6
1	9280000	5	450000	0	20	20	20	20	0	0	20	0	20	0	20	20	0	0	20	20	20	20	20	20	20	15	71.4286		6
1	9285000	5	455000	0	20	20	20	20	0	0	20	0	20	20	20	20	0	0	20	20	20	20	20	20	20	16	76.1905		5
1	9290000	5	460000	0	20	20	20	20	0	0	20	0	20	20	20	20	0	0	20	20	20	20	20	20	20	16	76.1905		5
1	9295000	5	465000	0	20	20	20	20	0	0	20	0	20	20	20	20	0	0	20	20	20	20	20	20	20	16	76.1905		5
1	9300000	5	470000	0	20	20	20	20	0	0	20	0	20	20	20	20	0	0	20	20	20	20	20	20	20	16	76.1905		5
1	9305000	5	475000	0	20	20	20	20	0	0	20	0	20	20	20	20	0	0	20	20	20	20	20	20	20	16	76.1905		5
1	9310000	5	480000	0	20	20	20	20	0	0	20	0	20	20	20	20	0	0	20	20	20	20	20	20	20	16	76.1905		5
1	9315000	5	485000	0	20	20	20	20	0	0	20	0	20	20	20	20	0	0	20	20	20	20	20	20	20	16	76.1905		5
1	9320000	5	490000	0	20	20	20	20	0	0	20	0	20	20	20	20	0	0	20	20	20	20	20	20	20	16	76.1905		5
1	9325000	5	495000	0	20	20	20	20	0	20	20	20	20	20	20	20	0	0	20	20	20	20	20	20	20	18	85.7143		3
1	9330000	5	500000	0	20	20	20	20	0	20	20	20	20	20	20	20	0	0	20	20	20	20	20	20	20	18	85.7143		3
1	9335000	5	505000	0	20	20	20	20	0	20	20	20	20	20	20	20	0	0	20	20	20	20	20	20	20	18	85.7143		3
1	9340000	5	510000	0	20	20	20	20	0	20	20	20	20	20	20	20	0	0	20	20	20	20	20	20	20	18	85.7143		3
1	9345000	5	515000	0	20	20	20	20	0	20	20	20	20	20	20	20	0	0	20	20	20	20	20	20	20	18	85.7143		3
1	9350000	5	520000	0	20	20	20	20	0	20	20	20	20	20	20	20	0	0	20	20	20	20	20	20	20	18	85.7143		3
1	9355000	5	525000	0	20	20	20	20	0	20	20	20	20	20	20	20	0	0	20	20	20	20	20	20	20	18	85.7143		3
1	9360000	5	530000	0	20	20	20	20	0	20	20	20	20	20	20	20	0	0	20	20	20	20	20	20	20	18	85.7143		3
1	9365000	5	535000	0	20	20	20	20	0	20	20	20	20	20	20	20	0	0	20	20	20	20	20	20	20	18	85.7143		3
1	9370000	5	540000	0	20	20	20	20	0	20	20	20	20	20	20	20	0	0	20	20	20	20	20	20	20	18	85.7143		3
1	9375000	5	545000	0	20	20	20	20	0	20	20	20	20	20	20	20	0	0	20	20	20	20	20	20	20	18	85.7143		3
1	9380000	5	550000	0	20	20	20	20	0	20	20	20	20	20	20	20	0	0	20	20	20	20	20	20	20	18	85.7143		3
1	9385000	5	555000	0	20	20	20	20	0	20	20	20	20	20	20	20	0	0	20	20	20	20	20	20	20	18	85.7143		3
1	9390000	5	560000	0	20	20	20	20	0	20	20	20	20	20	20	20	0	0	20	20	20	20	20	20	20	18	85.7143		3
1	9395000	5	565000	0	20	20	20	20	0	20	20	20	20	20	20	20	0	0	20	20	20	20	20	20	20	18	85.7143		3
1	9400000	5	570000	0	20	20	20	20	0	20	20	20	20	20	20	20	0	0	20	20	20	20	20	20	20	18	85.7143		3
1	9405000	5	575000	0	20	20	20	20	0	20	20	20	20	20	20	20	0	0	20	20	20	20	20	20	20	18	85.7143		3
1	9410000	5	580000	0	20	20	20	20	0	20	20	20	20	20	20	20	0	0	20	20	20	20	20	20	20	18	85.7143		3
1	9415000	5	585000	0	20	20	20	20	0	20	20	20	20	20	20	20	0	0	0	20	20	20	0	0	20	15	71.4286		6
1	9420000	5	590000	0	20	20	20	20	0	20	20	20	20	20	20	20	0	0	20	20	20	20	20	20	20	18	85.7143		3
1	9425000	5	595000	0	20	20	20	20	0	20	20	20	20	20	20	20	0	0	20	20	20	20	20	20	20	18	85.7143		3
1	9430000	5	600000	0	20	20	20	20	0	20	20	20	20	20	20	20	0	0	20	20	20	20	20	20	20	18	85.7143		3
1	9435000	5	605000	0	20	20	20	20	0	20	20	20	20	20	20	20	0	0	20	0	20	20	20	20	20	17	80.9524		4
1	9440000	5	610000	0	20	20	20	20	0	20	20	20	20	20	20	20	0	0	20	0	20	20	20	20	20	17	80.9524		4
1	9445000	5	615000	0	20	20	20	20	0	20	20	20	20	20	20	20	0	0	20	0	20	20	20	20	20	17	80.9524		4
1	9450000	5	620000	0	20	20	20	20	0	20	20	20	20	20	20	20	0	0	20	0	20	20	20	20	20	17	80.9524		4
1	9455000	5	625000	0	20	20	20	20	0	20	20	20	20	20	20	20	0	0	20	0	20	20	20	20	20	17	80.9524		4
1	9460000	5	630000	0	20	20	20	20	0	20	20	20	20	20	20	20	0	0	20	0	20	20	20	20	20	17	80.9524		4
1	9465000	5	635000	0	20	20	20	20	0	20	20	20	20	20	20	20	0	0	20	0	20	20	20	20	20	17	80.9524		4
1	9470000	5	640000	0	20	20	20	20	0	20	20	20	20	20	20	20	0	0	20	0	20	20	20	20	20	17	80.9524		4
1	9475000	5	645000	0	20	20	20	20	0	20	20	20	20	20	20	20	0	0	20	0	20	20	20	20	20	17	80.9524		4
1	9480000	5	650000	0	20	20	20	20	0	20	20	20	20	20	20	20	0	0	20	0	20	20	20	20	20	17	80.9524		4
1	9485000	5	655000	0	20	20	20	20	0	20	20	20	20	20	20	20	0	0	20	0	20	20	20	20	20	17	80.9524
1	9490000	5	660000	0	20	20	20	20	0	20	20	20	20	20	20	20	0	0	20	0	20	20	20	20	20	17	80.9524
1	9495000	5	665000	0	20	20	20	20	0	20	20	20	20	20	20	20	0	0	20	0	20	20	20	20	20	17	80.9524
1	9500000	5	670000	0	20	20	20	20	0	20	20	20	20	20	20	20	0	0	20	0	20	20	20	20	20	17	80.9524
1	9505000	5	675000	0	20	20	20	20	0	20	20	20	20	20	20	20	0	0	20	0	20	20	20	20	20	17	80.9524
1	9510000	5	680000	0	20	20	20	20	0	20	20	20	20	20	20	20	0	0	20	0	20	20	20	20	20	17	80.9524
1	9515000	5	685000	0	20	20	20	20	0	20	20	20	20	20	20	20	0	0	20	0	20	20	20	20	20	17	80.9524
1	9520000	5	690000	0	20	20	20	20	0	20	20	20	20	20	20	20	0	0	20	0	20	20	20	20	20	17	80.9524
1	9525000	5	695000	0	20	20	20	20	0	20	20	20	20	20	20	20	0	0	20	0	20	20	20	20	20	17	80.9524
1	9530000	5	700000	0	20	20	20	20	0	20	20	20	20	20	20	20	0	0	20	0	20	20	20	20	20	17	80.9524
1	9535000	5	705000	0	20	20	0	20	0	20	20	0	20	20	20	20	0	0	20	0	20	20	20	20	20	15	71.4286
1	9540000	5	710000	0	20	20	0	20	0	20	20	0	20	20	20	20	0	0	20	0	20	20	20	20	20	15	71.4286
1	9545000	5	715000	0	20	20	0	20	0	20	20	0	20	20	20	20	0	0	20	0	20	20	20	20	20	15	71.4286
1	9550000	5	720000	0	20	20	0	20	0	20	20	0	20	20	20	20	0	0	20	0	20	20	20	20	20	15	71.4286
1	9555000	5	725000	0	20	20	0	20	0	20	20	0	20	20	20	20	0	0	20	0	20	20	20	20	20	15	71.4286
1	9560000	5	730000	0	20	20	0	20	0	20	20	0	20	20	20	20	0	0	20	0	20	20	20	20	20	15	71.4286
1	9565000	5	735000	0	20	20	0	20	0	20	20	0	20	20	20	20	0	0	20	0	20	20	20	20	20	15	71.4286
1	9570000	5	740000	0	20	20	0	20	0	20	20	0	20	20	20	20	0	0	20	0	20	20	20	20	20	15	71.4286
1	9575000	5	745000	0	20	20	0	20	0	20	20	0	20	20	20	20	0	0	20	0	20	20	20	20	20	15	71.4286
1	9580000	5	750000	0	20	20	0	20	0	20	20	0	20	20	20	20	0	0	20	0	20	20	20	20	20	15	71.4286
1	9585000	5	755000	0	20	20	0	20	0	20	20	0	20	20	20	20	0	0	20	0	20	20	20	20	20	15	71.4286
1	9590000	5	760000	0	20	20	0	20	0	20	20	0	20	20	20	20	0	0	0	0	0	0	0	0	20	10	47.619
1	9595000	5	765000	0	20	20	0	20	0	20	20	0	20	20	20	20	0	0	20	0	20	20	20	20	20	15	71.4286
1	9600000	5	770000	0	20	20	0	20	0	20	20	0	20	20	20	20	0	0	20	0	20	20	20	20	20	15	71.4286
1	9605000	5	775000	0	20	20	0	20	0	20	20	0	20	20	20	20	0	0	20	0	20	20	20	20	20	15	71.4286
1	9610000	5	780000	0	20	20	0	20	0	20	20	0	20	20	20	20	0	0	20	0	20	0	0	0	0	11	52.381
1	9615000	5	785000	0	20	20	0	20	0	20	20	0	20	20	20	20	0	0	20	0	20	20	20	20	20	15	71.4286
1	9620000	5	790000	0	20	20	0	20	0	20	20	0	20	20	20	20	0	0	0	0	0	20	0	0	0	10	47.619
1	9625000	5	795000	0	20	20	0	20	0	20	20	0	20	20	20	20	0	0	20	0	20	20	20	20	20	15	71.4286
1	9630000	5	800000	0	20	20	0	20	0	20	20	0	20	20	20	20	0	0	20	0	0	0	0	0	0	10	47.619
1	9635000	5	805000	0	20	20	0	20	0	20	20	0	20	20	20	20	0	0	20	0	20	20	20	20	0	14	66.6667
1	9640000	5	810000	0	20	20	0	20	0	20	20	0	20	20	20	20	0	0	20	0	20	20	20	20	20	15	71.4286
1	9645000	5	815000	0	20	20	0	20	0	20	20	0	20	20	20	20	0	0	0	0	0	20	0	0	0	10	47.619
1	9650000	5	820000	0	20	20	0	20	0	20	20	0	20	20	20	20	0	0	20	0	20	20	20	20	20	15	71.4286
1	9655000	5	825000	0	20	20	0	20	0	20	20	0	20	20	20	20	0	0	20	0	20	20	20	20	20	15	71.4286
1	9660000	5	830000	0	20	20	0	20	0	20	20	0	20	20	20	20	0	0	20	0	20	20	20	20	20	15	71.4286
1	9665000	5	835000	0	20	20	0	20	0	20	20	0	20	20	20	20	0	0	20	0	20	20	20	20	20	15	71.4286
1	9670000	5	840000	0	20	20	0	20	0	20	20	0	20	20	20	20	0	0	20	0	20	20	20	20	20	15	71.4286
1	9675000	5	845000	0	20	20	0	20	0	20	20	0	20	20	20	20	0	0	20	0	20	20	20	20	20	15	71.4286
1	9680000	5	850000	0	20	20	0	20	0	20	20	0	20	20	20	20	0	0	20	0	20	20	20	20	20	15	71.4286
1	9685000	5	855000	0	20	20	0	20	0	20	20	0	20	20	20	20	0	0	20	0	20	20	20	20	20	15	71.4286
1	9690000	5	860000	0	20	20	0	20	0	20	20	0	20	20	20	20	0	0	20	0	20	20	20	20	20	15	71.4286
1	9695000	5	865000	0	20	20	0	20	0	20	20	0	20	20	20	20	0	0	20	0	20	20	20	20	20	15	71.4286
1	9700000	5	870000	0	20	20	0	20	0	20	20	0	20	20	20	20	0	0	20	0	20	20	20	20	20	15	71.4286
1	9705000	5	875000	0	20	20	0	20	0	20	20	0	20	20	20	20	0	0	20	0	20	20	20	20	20	15	71.4286
1	9710000	5	880000	0	20	20	0	20	0	20	20	0	20	20	20	20	0	0	20	0	20	20	20	20	20	15	71.4286
1	9715000	5	885000	0	20	20	0	20	0	20	20	0	20	20	20	20	0	0	20	0	20	20	20	20	20	15	71.4286
1	9720000	5	890000	0	20	20	0	20	0	20	20	0	20	20	20	20	0	0	20	0	20	20	20	20	20	15	71.4286
1	9725000	5	895000	0	20	20	0	20	0	20	20	0	20	20	20	20	0	0	20	0	20	20	20	20	20	15	71.4286
1	9730000	5	900000	0	20	20	0	20	0	20	20	0	20	20	20	20	0	0	20	0	20	20	20	20	20	15	71.4286
1	9735000	5	905000	0	20	20	0	20	0	20	20	0	0	20	0	20	0	0	20	0	20	20	20	20	20	13	61.9048
1	9740000	5	910000	0	20	20	0	20	0	20	20	0	0	20	0	20	0	0	20	0	20	20	20	20	20	13	61.9048
1	9745000	5	915000	0	20	20	0	20	0	20	20	0	0	20	0	20	0	0	20	0	20	20	20	20	20	13	61.9048
1	9750000	5	920000	0	20	20	0	20	0	20	20	0	0	20	0	20	0	0	20	0	20	20	20	20	20	13	61.9048
1	9755000	5	925000	0	20	20	0	20	0	20	20	0	0	20	0	20	0	0	20	0	20	20	20	20	20	13	61.9048
1	9760000	5	930000	0	20	20	0	20	0	20	20	0	0	20	0	20	0	0	20	0	20	20	20	20	20	13	61.9048
1	9765000	5	935000	0	20	20	0	20	0	20	20	0	0	20	0	20	0	0	20	0	20	20	20	20	20	13	61.9048
1	9770000	5	940000	0	20	20	0	20	0	20	20	0	0	20	0	20	0	0	20	0	20	20	20	20	20	13	61.9048
1	9775000	5	945000	0	20	20	0	20	0	20	20	0	0	20	0	20	0	0	20	0	20	20	20	20	20	13	61.9048
1	9780000	5	950000	0	20	20	0	20	0	20	20	0	0	20	0	20	0	0	20	0	20	20	20	20	20	13	61.9048
1	9785000	5	955000	0	20	20	0	20	0	20	20	0	0	20	0	20	0	0	20	0	20	20	20	20	20	13	61.9048
1	9790000	5	960000	0	20	20	0	20	0	20	20	0	0	20	0	20	0	0	20	0	20	20	20	20	20	13	61.9048
1	9795000	5	965000	0	20	20	0	20	0	20	20	0	0	20	0	20	0	0	20	0	20	20	20	20	20	13	61.9048
1	9800000	5	970000	0	20	20	0	20	0	20	20	0	0	20	0	20	0	0	20	0	20	20	20	20	20	13	61.9048
1	9805000	5	975000	0	20	20	0	20	0	20	20	0	0	20	0	20	0	0	20	0	20	20	20	20	20	13	61.9048
1	9810000	5	980000	0	20	20	0	20	0	20	20	0	0	20	0	20	0	0	20	0	20	20	20	20	20	13	61.9048
1	9815000	5	985000	0	20	20	0	20	0	20	20	0	0	20	0	20	0	0	20	0	20	20	20	20	20	13	61.9048
1	9820000	5	990000	0	20	20	0	20	0	20	20	0	0	20	0	20	0	0	20	0	20	20	20	20	20	13	61.9048
1	9825000	5	995000	0	20	20	0	20	0	20	20	0	0	20	0	20	0	0	20	0	20	20	20	20	20	13	61.9048
1	9830000	5	1000000	0	20	20	0	20	0	20	20	0	0	20	0	20	0	0	20	0	20	20	20	20	20	13	61.9048
1	9835000	5	1005000	0	20	0	0	20	0	20	20	0	0	20	0	20	0	0	20	0	20	20	20	20	20	12	57.1429
1	9840000	5	1010000	0	20	0	0	20	0	20	20	0	0	20	0	20	0	0	20	0	20	20	20	20	20	12	57.1429
1	9845000	5	1015000	0	20	0	0	20	0	20	20	0	0	20	0	20	0	0	20	0	20	20	20	20	20	12	57.1429
1	9850000	5	1020000	0	20	0	0	20	0	20	20	0	0	20	0	20	0	0	20	0	20	20	20	20	20	12	57.1429
1	9855000	5	1025000	0	20	0	0	20	0	20	20	0	0	20	0	20	0	0	20	0	20	20	20	20	20	12	57.1429
1	9860000	5	1030000	0	20	0	0	20	0	20	20	0	0	20	0	20	0	0	20	0	20	20	20	20	20	12	57.1429
1	9865000	5	1035000	0	20	0	0	20	0	20	20	0	0	20	0	20	0	0	20	0	20	20	20	20	20	12	57.1429
1	9870000	5	1040000	0	20	0	0	20	0	20	20	0	0	20	0	20	0	0	0	0	0	0	0	20	20	8	38.0952
1	9875000	5	1045000	0	20	0	0	20	0	20	20	0	0	20	0	20	0	0	20	0	20	20	20	20	20	12	57.1429
1	9880000	5	1050000	0	20	0	0	20	0	20	20	0	0	20	0	20	0	0	20	0	20	20	20	20	20	12	57.1429
1	9885000	5	1055000	0	20	0	0	20	0	20	20	0	0	20	0	20	0	0	20	0	20	0	20	0	20	10	47.619
1	9890000	5	1060000	0	20	0	0	20	0	20	20	0	0	20	0	20	0	0	20	0	20	0	20	0	20	10	47.619
1	9895000	5	1065000	0	20	0	0	20	0	20	20	0	0	20	0	20	0	0	20	0	20	0	20	0	20	10	47.619
1	9900000	5	1070000	0	20	0	0	20	0	20	20	0	0	20	0	20	0	0	20	0	20	0	20	0	20	10	47.619
1	9905000	5	1075000	0	20	0	0	20	0	20	20	0	0	20	0	20	0	0	20	0	20	0	20	0	20	10	47.619
1	9910000	5	1080000	0	20	0	0	20	0	20	20	0	0	20	0	20	0	0	20	0	20	0	20	0	20	10	47.619
1	9915000	5	1085000	0	20	0	0	20	0	20	20	0	0	20	0	20	0	0	20	0	20	0	20	0	20	10	47.619
1	9920000	5	1090000	0	20	0	0	20	0	20	20	0	0	20	0	20	0	0	20	0	20	0	20	0	20	10	47.619
1	9925000	5	1095000	0	20	0	0	20	0	20	20	0	0	20	0	20	0	0	20	0	20	0	20	0	20	10	47.619
1	9930000	5	1100000	0	20	0	0	20	0	20	20	0	0	20	0	20	0	0	20	0	20	0	20	0	20	10	47.619
1	9935000	5	1105000	0	20	0	0	20	0	20	20	0	0	0	0	20	0	0	20	0	20	0	20	0	20	9	42.8571
1	9940000	5	1110000	0	20	0	0	20	0	20	20	0	0	0	0	20	0	0	20	0	20	0	20	0	20	9	42.8571
1	9945000	5	1115000	0	20	0	0	20	0	20	20	0	0	0	0	20	0	0	20	0	20	0	20	0	20	9	42.8571
1	9950000	5	1120000	0	20	0	0	20	0	20	20	0	0	0	0	20	0	0	20	0	20	0	20	0	20	9	42.8571
1	9955000	5	1125000	0	20	0	0	20	0	20	20	0	0	0	0	20	0	0	20	0	20	0	20	0	20	9	42.8571
1	9960000	5	1130000	0	20	0	0	20	0	20	20	0	0	0	0	20	0	0	20	0	20	0	20	0	20	9	42.8571
1	9965000	5	1135000	0	20	0	0	20	0	20	20	0	0	0	0	20	0	0	20	0	20	0	20	0	20	9	42.8571
1	9970000	5	1140000	0	20	0	0	20	0	20	20	0	0	0	0	20	0	0	20	0	20	0	20	0	20	9	42.8571
1	9975000	5	1145000	0	20	0	0	20	0	20	20	0	0	0	0	20	0	0	20	0	20	0	20	0	20	9	42.8571
1	9980000	5	1150000	0	20	0	0	20	0	20	20	0	0	0	0	20	0	0	20	0	20	0	20	0	20	9	42.8571
1	9985000	5	1155000	0	20	0	0	20	0	20	20	0	0	0	0	20	0	0	20	0	20	0	20	0	20	9	42.8571
1	9990000	5	1160000	0	20	0	0	20	0	20	20	0	0	0	0	20	0	0	20	0	20	0	20	0	20	9	42.8571
[truncated: 861 more rows]
