# Supplementary material for: The Genome of the Human Pathogen Candida albicans Is Shaped by Mutation and Cryptic Sexual Recombination
Source: mBio. 2018 Sep 18;9(5):e01205-18. doi: 10.1128/mBio.01205-18 (PMC6143739; doi:10.1128/mBio.01205-18)
Supplement: TABLE S5 [file mbo004184065st5.xlsx]

## Sheet: Sheet1
P94015-A:									P94015-C:
Chromosome	Position	Clade SA - GC75	P94015	Clade I					Chromosome	Position	Clade SA - GC75	P94015	Clade I
Chr4	1455358	T/C	T/C	T/C		T/T			Chr4	1477598	T/C	T/C	T/T	T/T
Chr4	1455476	T/T	T/A	T/A		T/T			Chr4	1477647	A/G	A/G	A/G	A/A
Chr4	1455498	A/A	A/G	A/G		A/A			Chr4	1477662	A/G	A/G	A/G	A/A
Chr4	1455506	T/T	T/A	T/A		T/T			Chr4	1477724	C/T	C/T	C/T	C/C
Chr4	1455529	A/A	A/G	A/G		A/A			Chr4	1477800	C/T	C/T	C/T	C/C
Chr4	1455678	T/T	T/C	T/C		T/T			Chr4	1477852	G/G	G/G	A/G	A/A
Chr4	1455693	C/C	C/T	C/T		C/C			Chr4	1477898	C/T	C/T	C/T	C/C
Chr4	1455739	T/T	T/A	T/A		T/T			Chr4	1477968	A/G	A/G	A/A	A/A
Chr4	1455763	T/T	T/C	T/C		T/T			Chr4	1478094	T/A	T/A	T/T	T/T
Chr4	1455768	T/T	T/C	T/C		T/T			Chr4	1478444	C/T	C/T	C/C	C/C
Chr4	1455804	C/C	C/T	C/T		C/C			Chr4	1478576	G/A	G/A	G/G	G/G
Chr4	1455835	G/G	G/A	G/A		G/G			Chr4	1478666	A/G	A/G	A/A	A/A
Chr4	1455851	A/A	A/G	A/G		A/A			Chr4	1478888	T/T	T/C	T/T	T/T
Chr4	1455874	G/G	G/A	G/A		G/G			Chr4	1478915	A/G	G/G	A/A	A/A
Chr4	1455876	G/A	G/G	G/G		G/G			Chr4	1478924	C/C	C/T	C/C	C/C
Chr4	1455932	G/G	G/A	G/A		G/G			Chr4	1478963	G/A	G/A	G/G	G/G
Chr4	1456065	A/A	A/T	A/T		A/A			Chr4	1478966	T/A	G/G	T/T	T/T
Chr4	1456155	G/G	G/T	G/T		G/G			Chr4	1478972	A/G	A/G	A/A	A/A
Chr4	1456194	C/C	C/T	C/T		C/C			Chr4	1479059	G/G	G/G	A/A	A/A
Chr4	1456230	T/C	T/T	T/T		T/T			Chr4	1479275	A/T	A/T	A/A	A/A
Chr4	1456272	T/G	T/T	T/T		T/T			Chr4	1479605	G/A	G/A	G/G	G/G
Chr4	1456272	T/T	T/G	T/G		T/T			Chr4	1479680	C/T	C/T	C/C	C/C
Chr4	1456285	A/C	A/A	A/A		A/A			Chr4	1479692	G/A	G/A	G/G	G/G
Chr4	1456285	A/A	A/C	A/C		A/A
Chr4	1456299	G/A	G/G	G/G		G/G
Chr4	1456370	G/G	G/A	G/A		G/G
Chr4	1456625	A/A	A/A	A/C		A/A
Chr4	1456646	G/G	G/G	G/T		G/G
Chr4	1456757	A/A	A/C	A/C		A/A
Chr4	1456827	A/A	A/G	A/G		A/A
Chr4	1456864	T/T	T/C	T/C		T/T
Chr4	1456895	G/G	G/A	G/A		G/G
Chr4	1456914	C/C	C/T	C/T		C/C
Chr4	1456931	T/T	T/T	T/A		T/T
Chr4	1456959	T/T	T/A	T/A		T/T
Chr4	1457058	A/A	A/G	A/A		A/A
Chr4	1457149	G/G	G/G	G/T		G/G
Chr4	1457169	C/C	C/T	C/C		C/C
Chr4	1457189	A/A	A/A	A/C		A/A
Chr4	1457262	C/C	C/T	C/T		C/C
Chr4	1457290	C/C	C/C	C/T		C/C
