# Supplementary material for: The Genome of the Human Pathogen Candida albicans Is Shaped by Mutation and Cryptic Sexual Recombination
Source: mBio. 2018 Sep 18;9(5):e01205-18. doi: 10.1128/mBio.01205-18 (PMC6143739; doi:10.1128/mBio.01205-18)
Supplement: TABLE S6 [file mbo004184065st6.xlsx]

## Sheet: 0.01 SNP per nt cutoff
Gene id
orf19.2905
orf19.5964.2
orf19.2539
orf19.6534
orf19.4691
orf19.1026.1
orf19.3970
orf19.2731
orf19.6078
orf19.4507
orf19.711
orf19.675.1
orf19.6336
orf19.101
orf19.5717
orf19.3785
orf19.3490
orf19.7378
orf19.5046
orf19.1606
orf19.4505
orf19.1506
orf19.2568
orf19.3504
orf19.5513
orf19.2024
orf19.688
orf19.1535
orf19.4461
orf19.6685
orf19.7054
orf19.6793
orf19.909.1
orf19.5051
orf19.1321
snR44c
orf19.1227
orf19.5735.3
orf19.3572.3
orf19.7453
orf19.647.3
snR8b
orf19.1307
orf19.6704
orf19.1414
orf19.3935
orf19.2662
orf19.4404
orf19.1757
orf19.3928
orf19.6807
orf19.3229
orf19.727
orf19.2766
orf19.2787
orf19.3899
orf19.6235
orf19.2368
orf19.3907
orf19.3215
orf19.5491.1
orf19.5045
orf19.2433
orf19.2258
orf19.123
orf19.2475
orf19.3362
orf19.6458
orf19.4886
orf19.2645
orf19.3475
orf19.2706
orf19.3784
orf19.4612
orf19.53
orf19.3572
orf19.1117
orf19.955
orf19.2462
orf19.6325.1
orf19.3121
LSU-G1431
orf19.876
orf19.5124
orf19.3140
orf19.7192
orf19.4248
orf19.1874
orf19.1330
orf19.3735
orf19.1257
orf19.2248
orf19.1327
orf19.3895
orf19.4921
orf19.1767
orf19.1417
orf19.5976
orf19.4705
orf19.5760
orf19.1122
orf19.258
orf19.6667
orf19.4594
orf19.1958
orf19.5467
orf19.2431
orf19.1401
orf19.2779
orf19.2907
orf19.7034
orf19.1219
orf19.2925
orf19.3569
orf19.2483
orf19.3131
orf19.4874
orf19.2021
orf19.1725
orf19.4730
orf19.575
orf19.2879
orf19.1438
orf19.3201
orf19.3674
orf19.6008.3
orf19.3603
orf19.1162.1
orf19.3908
orf19.3366.1
orf19.3726
orf19.2414
orf19.6171
orf19.7270
orf19.138
orf19.1667.1
orf19.5508
orf19.1086
orf19.1737
orf19.5312
orf19.107
orf19.2367
orf19.3783
orf19.1353
orf19.3923
orf19.84
orf19.2671
orf19.3533
orf19.1782
orf19.5023
orf19.3746
snR5b
snR61
orf19.4334
orf19.97
orf19.4740
orf19.199
orf19.5492
orf19.3374
orf19.1538
orf19.6662
orf19.3380
orf19.2463
orf19.6820
orf19.1944
orf19.6484
orf19.6487
orf19.639.1
orf19.2399
orf19.7141
snR75
snR76
snR77
orf19.2400
orf19.7078
orf19.1311
orf19.3271
orf19.4508
orf19.4917
orf19.6090
orf19.2839
orf19.4600.1
orf19.3965
orf19.6691
orf19.3544
orf19.3787
orf19.2245
orf19.6588
orf19.4967
orf19.1361
orf19.5137.1
orf19.6919
orf19.1950
orf19.2529.1
orf19.5277
orf19.6694
orf19.4803
orf19.5225
orf19.699
orf19.6313.2
orf19.1656
orf19.2825
orf19.1409.1
orf19.398
orf19.1409.2
orf19.999
orf19.3791
orf19.4995
orf19.4734
orf19.4555
orf19.3604
orf19.1210
orf19.3420
orf19.229
orf19.4428
orf19.6658
snR56
orf19.5302
orf19.5592
orf19.3904
orf19.2888
orf19.938
orf19.1032
orf19.3567
orf19.704
orf19.4286
orf19.5370
orf19.7341.1
orf19.105
orf19.773
orf19.3059.1
orf19.4258
orf19.804
orf19.4482
orf19.3973
orf19.3990
orf19.942
orf19.3713
orf19.3942
orf19.4626
orf19.6771
orf19.2707.1
orf19.7025
orf19.559
orf19.2010
orf19.420
orf19.6537
orf19.57
orf19.2878
orf19.2661
orf19.4195
orf19.1719
orf19.1559
orf19.114
orf19.7480
orf19.6079
orf19.1609
orf19.176
orf19.7167

## Sheet: 0.015 SNP per nt cutoff
Gene id
snR10b
orf19.2943.5
snR63
snR46a
orf19.3503
orf19.6115
orf19.6113
orf19.6547
orf19.6338
orf19.1123
orf19.6192
orf19.102
orf19.103
orf19.3368
orf19.5468
orf19.1440.1
orf19.7276.1
orf19.35.1
orf19.3721
orf19.2537
snR55
snR57
orf19.100
orf19.3719
snR18
orf19.4244
orf19.4250
snR60
orf19.6897
orf19.6493
orf19.77.1
orf19.3925
orf19.2752
orf19.3522
snR41
orf19.6114
orf19.95
orf19.3637
orf19.5308
orf19.6273
orf19.5137
orf19.2833
orf19.3181.1
orf19.6288
orf19.7272
snR8a
orf19.1440
orf19.4916
orf19.6811
orf19.1310
orf19.6458.1
orf19.6690
orf19.3461
orf19.2959
orf19.692
orf19.6311
orf19.5262
orf19.2505
orf19.6715
orf19.4767
orf19.1795.1
snR35a
orf19.7544
orf19.3551
orf19.3578
orf19.2164.1
orf19.2813
orf19.1234
orf19.2297
orf19.2859
orf19.3696
orf19.133
orf19.17
orf19.4606
orf19.7275
orf19.7188
orf19.5503
orf19.7277
orf19.1596
	0

## Sheet: 0.02 SNP per nt cutoff
Gene id
snR10b
orf19.2943.5
snR63
snR46a
orf19.3503
orf19.6115
orf19.6113
orf19.6547
orf19.6338
orf19.1123
orf19.6192
orf19.102
orf19.103
orf19.3368
orf19.5468
orf19.1440.1
orf19.7276.1
orf19.35.1
orf19.3721
orf19.2537
snR55
snR57
orf19.100
orf19.3719
snR18
orf19.4244
orf19.4250
snR60
orf19.6897
orf19.6493
